# Supplementary material for: Expression of long noncoding RNAs in the ovarian granulosa cells of women with diminished ovarian reserve using high-throughput sequencing
Source: J Ovarian Res. 2022 Oct 29;15:119. doi: 10.1186/s13048-022-01053-6 (PMC9617369; doi:10.1186/s13048-022-01053-6)
Supplement: Supplementary file 1 — Additional file 1 Supplemental Table 1 Alignment of the sequencing reads to the reference genome. Supplemental Table 2 Statistical analyses of lncRNAs in each sample. Supplemental Table 3 Statistical analyses of the DE lncRNAs. Supplemental Table 4 Statistical analyses of the DE lncRNA cis-regulated target genes. Supplemental Table 5 GO terms enriched for the DE mRNA genes. Supplemental Table 6 The lncRNA–mRNA coexpression pairs. Supplemental Table 7 Specific primer sequences of the validated mRNAs and lncRNAs. [file 13048_2022_1053_MOESM1_ESM.zip]

Archive with 7 entries (7 files):
- supplementary file/Supplemental Table 1 Alignment of the sequencing reads to the reference genome.xlsx
- supplementary file/Supplemental Table 2 Statistical analyses of lncRNAs in each sample.xlsx
- supplementary file/Supplemental Table 3 Statistical analyses of the DE lncRNAs.xlsx
- supplementary file/Supplemental Table 4 Statistical analyses of the DE lncRNA cis-regulated target genes.xlsx
- supplementary file/Supplemental Table 5 GO terms enriched for the DE mRNA genes.xlsx
- supplementary file/Supplemental Table 6 The lncRNA¿CmRNA coexpression pairs.xlsx
- supplementary file/Supplemental Table 7 Specific primer sequences of the validated mRNAs and lncRNAs.xlsx
