# Supplementary material for: Expression of long noncoding RNAs in the ovarian granulosa cells of women with diminished ovarian reserve using high-throughput sequencing
Source: J Ovarian Res. 2022 Oct 29;15:119. doi: 10.1186/s13048-022-01053-6 (PMC9617369; doi:10.1186/s13048-022-01053-6)
Supplement: Supplementary file 1 — Additional file 1 Supplemental Table 1 Alignment of the sequencing reads to the reference genome. Supplemental Table 2 Statistical analyses of lncRNAs in each sample. Supplemental Table 3 Statistical analyses of the DE lncRNAs. Supplemental Table 4 Statistical analyses of the DE lncRNA cis-regulated target genes. Supplemental Table 5 GO terms enriched for the DE mRNA genes. Supplemental Table 6 The lncRNA–mRNA coexpression pairs. Supplemental Table 7 Specific primer sequences of the validated mRNAs and lncRNAs. [file 13048_2022_1053_MOESM1_ESM.zip › supplementary file/Supplemental Table 1 Alignment of the sequencing reads to the reference genome.xlsx]

## Sheet: Sheet1
Sample	Valid reads	Mapped reads	Unique Mapped reads	Multi Mapped reads	PE Mapped reads	Reads map to sense strand	Reads map to antisense strand	Non-splice reads	Splice reads
DOR_1	87242788	84219177(96.53%)	75258320(86.26%)	8960857(10.27%)	60914894(69.82%)	41257316(47.29%)	41318512(47.36%)	74993387(85.96%)	7582441(8.69%)
DOR_2	79121838	76515238(96.71%)	68400174(86.45%)	8115064(10.26%)	51780744(65.44%)	37417334(47.29%)	37476337(47.37%)	67881184(85.79%)	7012487(8.86%)
DOR_3	66912764	64492674(96.38%)	57812123(86.40%)	6680551(9.98%)	46961680(70.18%)	31581727(47.20%)	31642793(47.29%)	57559589(86.02%)	5664931(8.47%)
DOR_4	65727486	63323561(96.34%)	57027008(86.76%)	6296553(9.58%)	45692806(69.52%)	31114828(47.34%)	31162048(47.41%)	56862437(86.51%)	5414439(8.24%)
DOR_5	85217766	82340902(96.62%)	73471226(86.22%)	8869676(10.41%)	61094540(71.69%)	40383031(47.39%)	40442603(47.46%)	73904742(86.72%)	6920892(8.12%)
DOR_6	74061172	71897100(97.08%)	63407758(85.62%)	8489342(11.46%)	54692232(73.85%)	34971982(47.22%)	35018910(47.28%)	61375239(82.87%)	8615653(11.63%)
NOR_1	81949398	79224471(96.67%)	70834655(86.44%)	8389816(10.24%)	57312838(69.94%)	38787065(47.33%)	38853208(47.41%)	71792054(87.61%)	5848219(7.14%)
NOR_2	62960406	60615665(96.28%)	54535129(86.62%)	6080536(9.66%)	43779680(69.54%)	29749873(47.25%)	29800209(47.33%)	54843302(87.11%)	4706780(7.48%)
NOR_3	61871236	59465295(96.11%)	53439413(86.37%)	6025882(9.74%)	42459120(68.62%)	29180011(47.16%)	29228933(47.24%)	53193918(85.98%)	5215026(8.43%)
NOR_4	73435164	70713600(96.29%)	61760968(84.10%)	8952632(12.19%)	48651998(66.25%)	34021305(46.33%)	34083358(46.41%)	60585075(82.50%)	7519588(10.24%)
NOR_5	77710494	74621520(96.03%)	66409079(85.46%)	8212441(10.57%)	55225834(71.07%)	36401542(46.84%)	36445287(46.90%)	65011340(83.66%)	7835489(10.08%)
NOR_6	86563354	83114076(96.02%)	74472140(86.03%)	8641936(9.98%)	58846118(67.98%)	40718709(47.04%)	40795227(47.13%)	73849697(85.31%)	7664239(8.85%)
Title：Expression of long noncoding RNAs in the ovarian granulosa cells of women with diminished ovarian reserve using high-throughput sequencing
Journal:Journal of Ovarian Research
Authors:Li Dong, Xin Xin, Hsun-Ming Chang, Peter C.K. Leung, Chen Yu, Fang Lian and Haicui Wu
Correspondence: Fang Lian: lianfangbangong@163.com; Haicui Wu: haicui_w@163.com. Affiliated Hospital of Shandong University of Traditional Chinese Medicine, Jinan 250014, China
