# Supplementary material for: Expression of long noncoding RNAs in the ovarian granulosa cells of women with diminished ovarian reserve using high-throughput sequencing
Source: J Ovarian Res. 2022 Oct 29;15:119. doi: 10.1186/s13048-022-01053-6 (PMC9617369; doi:10.1186/s13048-022-01053-6)
Supplement: Supplementary file 1 — Additional file 1 Supplemental Table 1 Alignment of the sequencing reads to the reference genome. Supplemental Table 2 Statistical analyses of lncRNAs in each sample. Supplemental Table 3 Statistical analyses of the DE lncRNAs. Supplemental Table 4 Statistical analyses of the DE lncRNA cis-regulated target genes. Supplemental Table 5 GO terms enriched for the DE mRNA genes. Supplemental Table 6 The lncRNA–mRNA coexpression pairs. Supplemental Table 7 Specific primer sequences of the validated mRNAs and lncRNAs. [file 13048_2022_1053_MOESM1_ESM.zip › supplementary file/Supplemental Table 2 Statistical analyses of lncRNAs in each sample.xlsx]

## Sheet: Sheet1
Sample	class code "i"	class code "j"	class code "o"	class code "u"	class code "x"	class code "="
DOR_1	32749	1473	1609	8329	1173	47520
DOR_2	32749	1473	1609	8329	1173	47520
DOR_3	32749	1473	1609	8329	1173	47520
DOR_4	32749	1473	1609	8329	1173	47520
DOR_5	32749	1473	1609	8329	1173	47520
DOR_6	32749	1473	1609	8329	1173	47520
NOR_1	32749	1473	1609	8329	1173	47520
NOR_2	32749	1473	1609	8329	1173	47520
NOR_3	32749	1473	1609	8329	1173	47520
NOR_4	32749	1473	1609	8329	1173	47520
NOR_5	32749	1473	1609	8329	1173	47520
NOR_6	32749	1473	1609	8329	1173	47520
All(novel)	32749	1473	1609	8329	1173
All(known)						47520
“i”, transfrag falling entirely within a reference intron; “j”, potentially novel isoform; “o”, generic exonic overlap with a reference transcript; “u”, intergenic transcript; “x”, exonic overlap with a reference to the opposite strand.
Title：Expression of long noncoding RNAs in the ovarian granulosa cells of women with diminished ovarian reserve using high-throughput sequencing
Journal: Journal of Ovarian Research
Authors:Li Dong, Xin Xin, Hsun-Ming Chang, Peter C.K. Leung, Chen Yu, Fang Lian and Haicui Wu
Correspondence: Fang Lian: lianfangbangong@163.com; Haicui Wu: haicui_w@163.com. Affiliated Hospital of Shandong University of Traditional Chinese Medicine, Jinan 250014, China
