# Supplementary material for: Expression of long noncoding RNAs in the ovarian granulosa cells of women with diminished ovarian reserve using high-throughput sequencing
Source: J Ovarian Res. 2022 Oct 29;15:119. doi: 10.1186/s13048-022-01053-6 (PMC9617369; doi:10.1186/s13048-022-01053-6)
Supplement: Supplementary file 1 — Additional file 1 Supplemental Table 1 Alignment of the sequencing reads to the reference genome. Supplemental Table 2 Statistical analyses of lncRNAs in each sample. Supplemental Table 3 Statistical analyses of the DE lncRNAs. Supplemental Table 4 Statistical analyses of the DE lncRNA cis-regulated target genes. Supplemental Table 5 GO terms enriched for the DE mRNA genes. Supplemental Table 6 The lncRNA–mRNA coexpression pairs. Supplemental Table 7 Specific primer sequences of the validated mRNAs and lncRNAs. [file 13048_2022_1053_MOESM1_ESM.zip › supplementary file/Supplemental Table 3 Statistical analyses of the DE lncRNAs.xlsx]

## Sheet: up-regulated
t_id	class_code	chr	strand	start	end	t_name	num_exons	length	gene_id	gene_name	FPKM.DOR_1	FPKM.DOR_2	FPKM.DOR_3	FPKM.DOR_4	FPKM.DOR_5	FPKM.DOR_6	FPKM.NOR_1	FPKM.NOR_2	FPKM.NOR_3	FPKM.NOR_4	FPKM.NOR_5	FPKM.NOR_6	fc	log2(fc)	pval	qval	regulation	significant
37636	i	chr1	-	246230790	246238811	MSTRG.9856.5	2	6564	MSTRG.9856	SMYD3	0.071557	0.006103	0.838233	0.167046	0.766545	0.136398	0.0001	0.0001	0.0001	0.0001	0.0001	0.0001	3309.8	11.6925	3.2518e-09	2.89838e-05	up	yes
199234	i	chr21	+	46196399	46201797	MSTRG.48842.2	2	5264	MSTRG.48842	LSS	0.0001	1.72005	0.0001	5.00639	3.61608	5.90633	0.0001	0.0001	0.0001	0.0001	0.0001	0.0001	27081.8	14.725	8.93035e-08	0.00035023	up	yes
58451	o	chr11	+	65440911	65445540	MSTRG.15237.26	2	4497	MSTRG.15237	NEAT1	0.965936	10.2877	0.0001	1.15621	0.0001	35.8381	0.0001	0.0001	0.0001	0.0001	0.0001	0.0001	80413.6	16.2952	1.0034e-07	0.000378378	up	yes
233459	i	chr4	-	107825366	107845057	MSTRG.57857.1	1	19692	MSTRG.57857	SGMS2	3.4577	0.0001	5.65386	0.0001	1.88232	0.0001	0.0001	0.0001	0.0001	0.0001	0.0001	0.0001	18323.6	14.1614	1.92591e-06	0.002861	up	yes
195886	u	chr21	-	13862403	13884764	MSTRG.48106.1	2	3039	MSTRG.48106	.	3.01812	21.6086	0.0001	0.0001	0.0001	0.615576	0.0001	0.0001	0.0001	0.0001	0.0001	0.0001	42071.1	15.3605	1.37697e-05	0.00828249	up	yes
41148	i	chr10	+	33259003	33262695	MSTRG.10832.1	1	3693	MSTRG.10832	NRP1	2.08093	1.70732	0.0001	0.0001	3.99718	0.0001	0.0001	0.0001	0.0001	0.0001	0.0001	0.0001	12976.2	13.6636	2.01585e-05	0.0103847	up	yes
637	i	X	+	9475035	9484383	MSTRG.295.1	2	4269	MSTRG.295	TBL1X	3.02447	0.022085	0.018323	2.55994	0.01899	0.985561	0.012438	0.010089	0.010943	0.032608	0.019874	0.009422	69.5092	6.11913	2.09642e-05	0.010595	up	yes
258696	i	chr6	+	35665394	35688635	MSTRG.64666.2	2	21133	MSTRG.64666	FKBP5	0.0001	0.0001	0.0001	0.223581	1.2005	0.225996	0.0001	0.0001	0.0001	0.0001	0.0001	0.0001	2750.63	11.4255	2.32434e-05	0.0111711	up	yes
179057	i	chr2	-	152338053	152366275	MSTRG.43876.3	3	4208	MSTRG.43876	FMNL2	0.0001	1.05008	0.03285	0.089256	1.08444	0.0001	0.0001	0.0001	0.0001	0.002476	0.0001	0.0001	758.344	9.56671	2.89679e-05	0.0122115	up	yes
70356	x	chr12	-	22626241	22656338	MSTRG.18008.2	2	6028	MSTRG.18008	ETNK1	0.0001	0.092236	5.93336	0.0001	0.0001	0.961524	0.0001	0.0001	0.0001	0.0001	0.0001	0.0001	11645.7	13.5075	3.57738e-05	0.0129651	up	yes
198960	j	chr21	-	44849698	44873383	MSTRG.48782.10	6	10203	MSTRG.48782	PTTG1IP	0.0001	16.2023	8.71125	0.0001	0.0001	0.0001	0.0001	0.0001	0.0001	0.0001	0.0001	0.0001	41523.3	15.3416	4.18371e-05	0.0137263	up	yes
22631	i	chr1	+	92553686	92557603	MSTRG.5866.2	2	3472	MSTRG.5866	EVI5	0.62097	0.799309	1.18094	0.0001	0.0001	0.0001	0.0001	0.0001	0.0001	0.0001	0.0001	0.0001	4335.86	12.0821	4.52392e-05	0.0139806	up	yes
208532	i	chr3	-	29337115	29339573	MSTRG.51170.2	2	2426	MSTRG.51170	RBMS3	0.0001	0.0001	1.72082	0.345627	0.219193	0.138823	0.0001	0.0001	0.0001	0.0001	0.0001	0.0001	4041.11	11.9805	4.56562e-05	0.0139806	up	yes
101583	u	chr15	+	23303738	23309530	MSTRG.26110.1	3	575	MSTRG.26110	.	0.703549	2.13717	0.0001	2.96989	0.0001	1.07286	0.0001	0.0001	0.0001	0.0001	0.0001	0.0001	11472.8	13.4859	8.53615e-05	0.0198795	up	yes
274580	o	chr7	-	66744663	66829332	MSTRG.69570.8	2	1796	MSTRG.69570	GTF2IRD1P1	7.44684	0.011123	0.0001	0.0001	0.010022	2.95922	0.0001	0.002597	0.0001	0.0001	0.0001	0.0001	3366.94	11.7172	8.66321e-05	0.0200326	up	yes
237154	x	chr4	-	165341937	165342734	MSTRG.58900.1	3	639	MSTRG.58900	MSMO1	0.603823	0.0001	8.06894	0.0001	0.0001	3.62971	0.0001	0.0001	0.0001	0.0001	0.0001	0.0001	20504.6	14.3237	9.11858e-05	0.0209867	up	yes
241123	i	chr5	-	38853124	38863018	MSTRG.59874.2	2	9574	MSTRG.59874	OSMR	0.632058	0.592906	0.406625	0.0001	0.636631	0.001201	0.0001	0.0001	0.0001	0.0001	0.0001	0.009373	229.871	7.84468	0.00012835	0.0259465	up	yes
247626	j	chr5	+	131263666	131397699	MSTRG.61920.6	6	6832	MSTRG.61920	CDC42SE2	2.3669	0.0001	0.0001	5.47515	0.0001	0.0001	0.0001	0.0001	0.0001	0.0001	0.0001	0.0001	13070.7	13.6741	0.000162627	0.0301984	up	yes
81719	o	chr12	-	120188528	120291903	MSTRG.20933.1	2	275	MSTRG.20933	GCN1	0.446575	3.59519	9.42612	117.872	0.354608	0.280664	0.015336	0.24562	0.401443	1.14198	0.196116	0.086868	63.2261	5.98245	0.000182295	0.0323404	up	yes
195884	u	chr21	-	13859538	13881037	MSTRG.48105.1	2	2180	MSTRG.48105	.	0.844496	6.19394	0.132894	0.034197	0.390237	1.76545	0.111928	0.16188	0.016213	0.052258	0.046738	0.041905	21.7237	4.4412	0.000193945	0.0336775	up	yes
86267	i	chr13	-	45360961	45366018	MSTRG.22200.1	1	5058	MSTRG.22200	TPT1-AS1	2.15593	0.0001	0.0001	0.0001	0.0001	3.3399	0.0001	0.0001	0.0001	0.0001	0.0001	0.0001	9160.38	13.1612	0.000232896	0.0359644	up	yes
77930	i	chr12	+	79898342	79903424	MSTRG.19977.2	2	5053	MSTRG.19977	PPP1R12A	1.30313	0.0001	0.0001	0.0001	0.0001	2.38603	0.0001	0.0001	0.0001	0.0001	0.0001	0.0001	6149.26	12.5862	0.000287895	0.039095	up	yes
5083	j	X	-	73823337	73844083	MSTRG.1559.21	5	7719	MSTRG.1559	XIST	0.120407	0.0001	0.0001	0.144645	0.436515	0.0001	0.0001	0.0001	0.0001	0.0001	0.0001	0.0001	1169.78	10.192	0.000298825	0.0396996	up	yes
244419	j	chr5	-	81571336	81751016	MSTRG.60881.23	5	9876	MSTRG.60881	SSBP2	0.0001	0.0001	0.0001	0.0001	1.05182	0.434178	0.0001	0.0001	0.0001	0.0001	0.0001	0.0001	2477.32	11.2746	0.000320091	0.040267	up	yes
248597	i	chr5	-	137926433	137929508	MSTRG.62171.1	1	3076	MSTRG.62171	PKD2L2	0.0001	0.0001	2.09835	0.0001	1.67385	0.0001	0.0001	0.0001	0.0001	0.0001	0.0001	0.0001	6287.65	12.6183	0.000366533	0.0411175	up	yes
194038	i	chr20	-	53077622	53089304	MSTRG.47709.5	2	11608	MSTRG.47709	TSHZ2	0.0001	0.0001	0.0001	0.774059	0.333796	0.0001	0.0001	0.0001	0.0001	0.0001	0.0001	0.0001	1847.09	10.851	0.000367225	0.0411481	up	yes
217180	i	chr3	+	121684424	121687144	MSTRG.53400.2	2	2588	MSTRG.53400	GOLGB1	0.0001	3.30122	1.40147	0.0001	0.0001	0.0001	0.0001	0.0001	0.0001	0.0001	0.0001	0.0001	7838.48	12.9364	0.000379422	0.041232	up	yes
265713	i	chr6	+	136570333	136574683	MSTRG.66799.2	2	2679	MSTRG.66799	MAP3K5	1.65539	0.0001	0.0001	0.0001	1.83125	0.0001	0.0001	0.0001	0.0001	0.0001	0.0001	0.0001	5811.73	12.5048	0.000383499	0.041306	up	yes
236909	i	chr4	+	159219550	159220711	MSTRG.58801.2	2	1108	MSTRG.58801	RAPGEF2	2.24993	7.02365	0.0001	0.0001	0.0001	0.0001	0.0001	0.0001	0.0001	0.0001	0.0001	0.0001	15456.6	13.9159	0.000400089	0.0418196	up	yes
202362	j	chr22	+	30972857	30975997	MSTRG.49637.24	2	1530	MSTRG.49637	TUG1	0.0001	0.0001	4.55733	0.0001	1.87288	0.0001	0.0001	0.0001	0.0001	0.0001	0.0001	0.0001	10717.7	13.3877	0.000412364	0.0426349	up	yes
226368	j	chr4	+	2937307	2942081	MSTRG.55726.22	3	2486	MSTRG.55726	NOP14-AS1	0.0001	0.0001	0.987434	3.68494	0.0001	0.0001	0.0001	0.0001	0.0001	0.0001	0.0001	0.0001	7787.95	12.927	0.000437761	0.043707	up	yes
266260	i	chr6	-	144150794	144161616	MSTRG.66888.1	2	10675	MSTRG.66888	STX11	0.185304	1.21352	0.0001	0.0001	0.000714	0.0001	0.000165	1e-06	0.0001	0.0001	0.0001	0.0001	2473.21	11.2722	0.00045179	0.0445898	up	yes
90183	j	chr14	+	19062387	19096530	MSTRG.23252.8	7	3452	MSTRG.23252	DUXAP9	0.0001	0.635951	0.005971	0.349646	0.0001	0.009088	0.0001	0.0001	0.0001	0.0001	0.0001	0.0001	1668.09	10.704	0.0005005	0.0476422	up	yes
171757	j	chr2	+	69867699	69881317	MSTRG.42095.4	4	2746	MSTRG.42095	GMCL1	0.009504	3.02802	0.033183	0.67366	0.0001	0.428114	0.0001	0.037612	0.0001	0.0001	0.0001	0.007978	90.7279	6.50348	0.00050647	0.0479776	up	yes
145756	i	chr18	-	35048790	35063086	MSTRG.36336.1	2	12734	MSTRG.36336	MAPRE2	0.0001	0.0001	0.000163	1.07797	0.0001	0.616239	0.0001	0.0001	0.0001	0.0001	0.0001	0.001356	913.08	9.8346	0.000584518	0.0538113	up	yes
171713	o	chr2	+	69503284	69596200	MSTRG.42118.2	2	1460	MSTRG.42118	RN7SL604P	1.2747	0.0001	0.0001	3.91701	0.0001	0.0001	0.0001	0.0001	0.0001	0.0001	0.0001	0.0001	8653.51	13.0791	0.000673606	0.0594453	up	yes
269354	i	chr7	+	3302869	3337202	MSTRG.68077.1	2	34090	MSTRG.68077	SDK1	0.07699	0.0001	0.014757	0.023423	0.0001	0.0001	0.0001	0.0001	0.0001	0.0001	0.0001	0.0001	192.45	7.58834	0.000702183	0.0616343	up	yes
255310	o	chr6	+	17612057	17619634	MSTRG.63857.1	2	2690	MSTRG.63857	RNU6-190P	0.0001	0.0001	0.0001	2.09406	0.621609	0.0001	0.0001	0.0001	0.0001	0.0001	0.0001	0.0001	4526.78	12.1443	0.00071707	0.0626048	up	yes
233762	j	chr4	+	112180814	112187752	MSTRG.57911.3	2	1105	MSTRG.57911	FAM241A	2.97015	0.0001	0.0001	0.0001	5.33984	0.023957	0.0001	0.0001	0.0001	0.0001	0.020571	0.0001	395.532	8.62765	0.000757481	0.0656071	up	yes
106646	j	chr15	+	59687542	59689345	MSTRG.27592.2	2	1318	MSTRG.27592	AC092755	0.0001	0.0001	0.0001	0.0001	2.05884	2.89085	0.0001	0.0001	0.0001	0.0001	0.0001	0.0001	8250.14	13.0102	0.000837359	0.0707749	up	yes
247966	j	chr5	-	132756048	132760026	MSTRG.61985.7	2	2867	MSTRG.61985	SEPTIN8	0.00841	0.015543	0.012672	0.02136	1.82707	0.497535	0.021646	0.0001	0.0001	0.011861	0.005517	0.024191	37.5714	5.23156	0.000882894	0.073421	up	yes
302954	j	chr9	+	99222282	99238145	MSTRG.77201.2	5	616	MSTRG.77201	SEC61B	5.35101	0.078855	0.148503	0.188247	0.116947	10.3801	0.144615	0.172812	0.138153	0.076437	0.24669	0.100655	18.4948	4.20905	0.000904849	0.074929	up	yes
99716	j	chr14	+	100826126	100847301	MSTRG.25915.22	7	3072	MSTRG.25915	AL117190	0.0001	0.0001	0.0001	0.0001	0.521355	1.58841	0.0001	0.0001	0.0001	0.0001	0.0001	0.0001	3516.94	11.7801	0.000941606	0.0766776	up	yes
147898	o	chr18	+	59613874	59699793	MSTRG.36933.11	2	19886	MSTRG.36933	AC010776	0.021659	3.69221	0.030748	0.048428	0.041461	0.013334	0.021003	0.020995	0.04299	0.023584	0.025418	0.033301	23.0009	4.52362	0.000944795	0.0768096	up	yes
171053	j	chr2	+	62706008	62715405	MSTRG.41900.11	3	549	MSTRG.41900	EHBP1	0.0001	0.050413	0.0001	3.08486	3.42047	0.0001	0.0001	0.0001	0.0001	0.0001	0.0001	0.0001	10926.7	13.4156	0.00112697	0.0876243	up	yes
294426	j	chr8	+	127813295	127821507	MSTRG.74828.98	2	6198	MSTRG.74828	PVT1	0.0001	0.547988	0.011681	1.49481	0.414048	0.842405	0.021369	0.0001	0.0001	0.0001	0.0001	0.033217	60.2159	5.91207	0.00113238	0.0879051	up	yes
195891	u	chr21	-	13868718	13888201	MSTRG.48107.4	2	3168	MSTRG.48107	.	1.67523	8.16704	0.105668	0.165118	1.11146	0.455851	0.186553	0.378807	0.162009	0.108943	0.0595	0.082524	11.939	3.57761	0.00120814	0.0923246	up	yes
240122	i	chr5	.	24070952	24074042	MSTRG.59534.1	1	3091	MSTRG.59534	C5orf17	1.47978	0.071047	1.64013	0.199211	0.051011	0.699275	0.054864	0.072128	0.083443	0.127097	0.038646	0.021082	10.4225	3.38163	0.00122712	0.0929417	up	yes
196623	j	chr21	+	25562138	25563865	MSTRG.48203.6	2	1206	MSTRG.48203	MIR155HG	0.0001	0.0001	1.3063	4.20758	82.2184	1.49474	0.103895	0.0001	0.156757	0.363619	0.0001	0.0001	142.862	7.15848	0.00131404	0.0975062	up	yes
195893	u	chr21	+	13870743	13890889	MSTRG.48108.1	2	590	MSTRG.48108	.	3.9368	24.9027	0.659906	0.86505	1.48887	0.797597	0.480069	0.841354	0.277654	0.38418	0.471405	0.438452	11.2857	3.49643	0.00135301	0.099741	up	yes
255227	i	chr6	+	16402301	16408496	MSTRG.63838.2	2	6141	MSTRG.63838	ATXN1	0.0001	0.0001	0.711366	0.0001	0.0001	0.287084	0.0001	0.0001	0.0001	0.0001	0.0001	0.0001	1664.75	10.7011	0.00140205	0.101738	up	yes
6759	o	X	+	109623078	109718744	MSTRG.2110.1	2	9492	MSTRG.2110	AL118496	0.265074	1.04199	0.0001	0.007324	0.0001	0.001217	0.0001	0.0001	0.0001	0.0001	0.005351	0.0001	224.886	7.81305	0.0014093	0.101738	up	yes
93576	x	chr14	+	49853534	49862843	MSTRG.23993.6	2	375	MSTRG.23993	AL627171	347.281	0.0001	461.614	0.0001	0.0001	0.0001	0.0001	0.0001	0.0001	0.0001	0.292067	0.0001	2764.82	11.433	0.00142764	0.102319	up	yes
195490	j	chr21	+	6318495	7087229	MSTRG.47998.3	4	2319	MSTRG.47998	CU633906	1.01989	0.0001	1.40432	0.0001	0.0001	0.0001	0.0001	0.0001	0.0001	0.0001	0.0001	0.0001	4041.01	11.9805	0.00160101	0.111169	up	yes
195880	u	chr21	+	13854577	13897143	MSTRG.48103.1	3	3676	MSTRG.48103	.	2.3942	21.7321	0.24578	0.622306	1.18303	0.846564	0.267491	1.14219	0.244774	0.373304	0.190394	0.370607	10.439	3.38391	0.00168971	0.11569	up	yes
245102	j	chr5	-	91312769	91314371	MSTRG.61088.73	2	1423	MSTRG.61088	LUCAT1	0.0001	2.01439	0.0001	0.0001	1.45191	0.0001	0.0001	0.0001	0.0001	0.0001	0.0001	0.0001	5777.83	12.4963	0.00175868	0.119743	up	yes
298832	o	chr9	-	34221537	34231160	MSTRG.75884.2	2	2805	MSTRG.75884	AL353662	0.0001	0.0001	0.0001	0.362609	0.0001	1.46043	0.0001	0.0001	0.0001	0.0001	0.0001	0.0001	3039.07	11.5694	0.00186961	0.124798	up	yes
292635	u	chr8	-	103092008	103102687	MSTRG.74081.1	1	10680	MSTRG.74081	.	0.093121	0.055744	0.054914	0.173907	12.3504	0.038973	0.154535	0.108837	0.026326	0.081341	0.223942	0.005515	21.2609	4.41013	0.00193575	0.127376	up	yes
195899	u	chr21	-	13876791	13900604	MSTRG.48112.1	2	4271	MSTRG.48112	.	1.63856	15.1338	0.180434	0.363376	0.615644	0.372123	0.339674	0.592223	0.139896	0.320935	0.083407	0.176278	11.0771	3.46951	0.00202764	0.132157	up	yes
39610	i	chr10	+	15147166	15149044	MSTRG.10338.2	2	1709	MSTRG.10338	NMT2	0.0001	0.0001	1.86993	1.10012	0.0001	0.0001	0.0001	0.0001	0.0001	0.0001	0.0001	0.0001	4950.75	12.2734	0.00202862	0.132157	up	yes
295252	u	chr8	-	134805408	134814391	MSTRG.74821.2	3	1957	MSTRG.74821	.	1.90418	0.0001	0.0001	0.0001	0.489665	0.0001	0.0001	0.0001	0.0001	0.0001	0.0001	0.0001	3990.41	11.9623	0.00205184	0.133403	up	yes
202949	i	chr22	-	35342007	35344170	MSTRG.49795.2	2	1793	MSTRG.49795	TOM1	0.0001	0.418915	1.97127	0.0001	0.0001	0.0001	0.0001	0.0001	0.0001	0.0001	0.0001	0.0001	3984.31	11.9601	0.00265375	0.15982	up	yes
240110	i	chr5	.	24029162	24031343	MSTRG.59522.1	1	2182	MSTRG.59522	C5orf17	1.30615	0.038879	1.67076	0.150227	0.030878	0.506351	0.046094	0.063679	0.125127	0.062374	0.009594	0.088893	9.35729	3.22609	0.00268917	0.161161	up	yes
168250	j	chr2	+	32277910	32306087	MSTRG.41105.4	4	1116	MSTRG.41105	YIPF4	0.0001	0.0001	0.0001	0.0001	2.19463	0.955684	0.0001	0.0001	0.0001	0.0001	0.0001	0.0001	5251.19	12.3584	0.0027758	0.164642	up	yes
195895	u	chr21	+	13872012	13893048	MSTRG.48111.1	2	1486	MSTRG.48111	.	1.88602	9.61133	0.211547	0.246718	0.476736	0.256477	0.045729	0.52405	0.185557	0.061059	0.087638	0.0001	14.0342	3.81088	0.0028223	0.166795	up	yes
203331	u	chr22	.	37321706	37324967	MSTRG.49865.1	1	3262	MSTRG.49865	.	0.480072	0.052014	0.015406	0.026383	2.1491	0.013277	0.064984	0.032113	0.0001	0.0001	0.013308	0.0001	24.7166	4.62741	0.00293541	0.171227	up	yes
258697	i	chr6	+	35665477	35679930	MSTRG.64666.3	2	3693	MSTRG.64666	FKBP5	0.577821	0.0001	0.385026	0.0001	0.0001	0.0001	0.0001	0.0001	0.0001	0.0001	0.0001	0.0001	1605.41	10.6487	0.00309402	0.178128	up	yes
292638	u	chr8	+	103103478	103115229	MSTRG.74075.2	2	8485	MSTRG.74075	.	0.048354	0.034798	0.051541	0.148643	8.27572	0.066021	0.073011	0.097745	0.037746	0.095501	0.211484	0.036841	15.6159	3.96494	0.00326523	0.185159	up	yes
91772	u	chr14	-	24169872	24171723	MSTRG.23617.2	2	929	MSTRG.23617	.	0.007013	0.0001	0.0001	0.811223	0.899621	0.0001	0.0001	0.0001	0.0001	0.0001	0.0001	0.0001	2863.59	11.4836	0.00339234	0.189733	up	yes
191101	i	chr20	-	32411244	32412577	MSTRG.47079.2	2	1020	MSTRG.47079	ASXL1	0.0001	0.0001	0.0001	0.0001	0.999033	1.84754	0.0001	0.0001	0.0001	0.0001	0.0001	0.0001	4744.96	12.2122	0.00348643	0.19389	up	yes
35206	j	chr1	+	223992783	224010612	MSTRG.9011.4	3	1693	MSTRG.9011	AC138393	0.0001	0.0001	0.0001	0.0001	0.830435	0.730999	0.0001	0.0001	0.0001	0.0001	0.0001	0.0001	2603.06	11.346	0.00379739	0.205245	up	yes
195894	u	chr21	-	13871398	13894039	MSTRG.48110.1	2	3085	MSTRG.48110	.	1.88916	15.3904	0.0001	0.264275	1.04361	0.755998	0.185539	0.06977	0.0001	0.397397	0.0001	0.058625	27.1858	4.76478	0.00447281	0.22936	up	yes
195875	j	chr21	-	13843236	13897594	MSTRG.48100.3	7	3164	MSTRG.48100	CYP4F29P	2.57402	0.741043	0.017133	0.010741	0.134723	0.084039	0.136188	0.049975	0.0001	0.027914	0.01372	0.043396	13.1286	3.71464	0.00462866	0.234895	up	yes
240138	i	chr5	.	24117018	24119510	MSTRG.59550.1	1	2493	MSTRG.59550	C5orf17	1.58726	0.0324	1.62303	0.223322	0.031623	0.396837	0.103724	0.08388	0.113401	0.125448	0.017413	0.057752	7.76382	2.95677	0.00485778	0.242382	up	yes
292651	i	chr8	+	103141506	103150939	MSTRG.74087.1	1	9434	MSTRG.74087	BAALC	0.112464	0.08031	0.114926	0.086459	7.97693	0.031217	0.068445	0.105613	0.079495	0.110956	0.179831	0.189101	11.456	3.51803	0.00502309	0.24823	up	yes
195897	u	chr21	-	13873881	13894059	MSTRG.48110.3	2	628	MSTRG.48110	.	2.2756	19.745	0.161859	0.319147	1.66392	0.594817	0.206782	1.45461	0.215108	0.136795	0.388187	0.173388	9.61617	3.26546	0.00541618	0.260948	up	yes
195892	u	chr21	-	13870743	13890883	MSTRG.48109.1	2	584	MSTRG.48109	.	1.91449	8.46935	0.0001	0.509529	0.435541	1.0374	0.0001	0.140614	0.0001	0.276849	0.174778	0.201855	15.569	3.96061	0.00585262	0.276807	up	yes
229484	o	chr4	-	49313086	49511154	MSTRG.56765.1	2	259	MSTRG.56765	ANKRD20A17P	0.0001	16.9754	5.64548	5.43759	0.388398	0.152729	0.044126	0.125884	0.102425	0.731366	0.361743	0.751229	13.511	3.75606	0.00608863	0.284537	up	yes
240113	i	chr5	.	24043263	24045797	MSTRG.59525.1	1	2535	MSTRG.59525	C5orf17	1.31451	0.086156	1.66819	0.172195	0.070139	0.702972	0.079766	0.018089	0.150708	0.172615	0.0001	0.030979	8.87586	3.14989	0.00617148	0.287587	up	yes
240152	i	chr5	.	24169302	24169980	MSTRG.59564.1	1	679	MSTRG.59564	AC114930	2.09123	0.0001	1.52277	0.178951	0.058054	0.679076	0.0001	0.0001	0.08042	0.066814	0.0001	0.0001	30.6852	4.93947	0.00655311	0.301078	up	yes
195878	u	chr21	.	13851269	13852069	MSTRG.48101.1	1	801	MSTRG.48101	.	2.37206	4.4092	0.250959	0.385054	0.841312	0.703675	0.420802	0.371857	0.374218	0.084957	0.199482	0.196087	5.44024	2.44367	0.00700388	0.317034	up	yes
1644	i	X	+	23738258	23743127	MSTRG.640.2	2	4394	MSTRG.640	ACOT9	0.0001	1.24209	0.0001	0.0001	0.01927	0.991545	0.02354	0.0001	0.0001	0.0001	0.0001	0.0001	93.7275	6.5504	0.00713161	0.321332	up	yes
209646	j	chr3	+	40457359	40462132	MSTRG.51404.5	5	1035	MSTRG.51404	RPL14	0.066447	7.27372	7.61132	5.67578	1.81658	1.92184	0.001031	0.000516	0.248004	0.070738	1.5555	0.270979	11.3499	3.50461	0.00770991	0.342169	up	yes
135106	j	chr17	-	44205160	44209422	MSTRG.33952.4	6	2926	MSTRG.33952	UBTF	0.012181	1.39321	0.02655	0.019314	0.049965	3.07876	0.040418	0.084101	0.007941	0.139122	0.00947	0.108238	11.7649	3.55642	0.00771271	0.342169	up	yes
103917	j	chr15	+	41284855	41306527	MSTRG.26795.14	4	8848	MSTRG.26795	AC087721	0.001146	0.027492	0.004656	8.71279	6.26357	3.24578	0.274309	0.090103	0.0001	0.34355	0.006416	0.0001	25.5472	4.67509	0.0084743	0.368617	up	yes
240134	i	chr5	.	24104632	24107231	MSTRG.59546.1	1	2600	MSTRG.59546	C5orf17	1.63792	0.065142	1.65596	0.216521	0.015	0.715441	0.145136	0.040518	0.183358	0.099681	0.050088	0.0001	8.29861	3.05287	0.00904038	0.385879	up	yes
303556	i	chr9	.	109228847	109231117	MSTRG.77333.1	1	2271	MSTRG.77333	EPB41L4B	0.801834	1.03761	1.33699	0.570199	0.731534	1.70479	0.1749	0.143603	0.20617	0.239931	0.37945	0.269349	4.37452	2.12912	0.00926999	0.393794	up	yes
195879	u	chr21	.	13852692	13854231	MSTRG.48102.1	1	1540	MSTRG.48102	.	2.71212	4.4279	0.448181	0.399547	0.494049	1.29487	0.204912	0.605141	0.292717	0.403546	0.165931	0.227671	5.14584	2.36341	0.0094196	0.398035	up	yes
239613	i	chr5	-	14202334	14207895	MSTRG.59462.2	2	5479	MSTRG.59462	TRIO	0.0001	3.65911	0.0001	5.22546	0.17999	0.001492	0.0001	0.0001	0.0001	0.0001	0.074009	0.0001	121.68	6.92695	0.0100451	0.418426	up	yes
240103	i	chr5	.	24010037	24011675	MSTRG.59515.1	1	1639	MSTRG.59515	C5orf17	1.86293	0.09058	1.48699	0.153733	0.0001	0.565293	0.01275	0.027977	0.033316	0.278661	0.026486	0.023788	10.3222	3.36768	0.0100554	0.418426	up	yes
99628	i	chr14	+	100367158	100370377	MSTRG.25762.1	1	3220	MSTRG.25762	WARS1	0.281207	0.195453	0.293932	0.252869	30.6541	0.658263	1.27952	0.685373	0.742418	0.51902	0.51797	0.501499	7.61595	2.92902	0.0121718	0.484493	up	yes
240120	i	chr5	.	24065971	24068675	MSTRG.59532.1	1	2705	MSTRG.59532	C5orf17	1.32646	0.119054	1.93216	0.129355	0.014572	0.632375	0.162012	0.071826	0.195139	0.165038	0.032096	0.056727	6.0834	2.60488	0.0126994	0.498496	up	yes
64783	u	chr11	.	117953211	117963383	MSTRG.16722.1	1	10173	MSTRG.16722	.	0.057319	0.021484	0.043532	0.060385	3.916	0.012544	0.099517	0.227881	0.053829	0.025223	0.025421	0.011251	9.27794	3.21381	0.0130937	0.509028	up	yes
93567	o	chr14	+	49832357	49862844	MSTRG.23993.2	2	982	MSTRG.23993	RNU6-539P	3.29809	201.192	2.99247	5.3192	1.83078	24.8432	22.9136	2.03621	1.03523	1.38423	0.48895	2.9143	7.78211	2.96016	0.0134642	0.519672	up	yes
195885	u	chr21	+	13859816	13881071	MSTRG.48103.4	2	1936	MSTRG.48103	.	0.971523	17.0939	0.486747	0.0001	1.22005	0.0001	0.326513	0.0001	0.0001	0.0001	0.0001	0.0001	60.4637	5.918	0.0137075	0.527041	up	yes
71916	o	chr12	-	42170714	42188383	MSTRG.18628.25	2	13229	MSTRG.18628	YAF2	2.62163	1.36299	2.22607	1.30796	1.53203	2.22916	0.179112	0.154607	0.106986	0.088923	1.62839	0.138931	4.91079	2.29596	0.0153288	0.574209	up	yes
239837	i	chr5	-	17218015	17237204	MSTRG.59479.2	2	17469	MSTRG.59479	BASP1	0.011997	0.0001	0.34203	0.0001	0.0001	0.941296	0.0001	0.0001	0.017262	0.0001	0.0001	0.005522	55.8844	5.80437	0.0155725	0.580365	up	yes
229485	u	chr4	-	49313116	49327677	MSTRG.56765.2	3	1369	MSTRG.56765	.	0.248588	2.70244	1.31586	0.925019	0.041965	0.382547	0.053028	0.006064	0.03628	0.100984	0.339854	0.327139	6.50539	2.70164	0.0156447	0.580797	up	yes
13582	o	chr1	-	16490279	16591846	MSTRG.3631.1	3	271	MSTRG.3631	NBPF1	0.016178	0.0001	2672.93	0.194658	0.086305	0.085645	0.096968	36.6558	0.0001	0.23508	0.01844	0.06641	72.1097	6.17212	0.0157549	0.583784	up	yes
92252	u	chr14	.	27977901	27979122	MSTRG.23530.1	1	1222	MSTRG.23530	.	0.0001	0.147462	0.40702	1.02872	0.084304	1.07616	0.0001	0.0001	0.073208	0.0001	0.071047	0.032133	15.5289	3.95688	0.0161059	0.593439	up	yes
286013	i	chr8	-	19195072	19198275	MSTRG.72669.1	1	3204	MSTRG.72669	AC100849	0.190117	0.419654	0.047166	0.532585	8.69116	0.159891	0.017031	0.383146	0.316744	0.218718	0.363747	0.033594	7.53243	2.91311	0.0164429	0.601548	up	yes
28200	o	chr1	-	155312995	155318396	MSTRG.7240.3	2	5356	MSTRG.7240	RUSC1-AS1	0.956413	2.83472	3.93747	2.12865	1.72329	23.5602	1.17366	0.58793	1.52391	3.29241	0.555869	0.378862	4.67754	2.22575	0.0165973	0.604745	up	yes
240094	i	chr5	.	23981852	23984657	MSTRG.59506.1	1	2806	MSTRG.59506	C5orf17	1.76225	0.134281	1.58495	0.102885	0.0001	0.678132	0.12907	0.119181	0.18363	0.11478	0.071701	0.041981	6.45512	2.69044	0.017031	0.615711	up	yes
126278	i	chr17	-	648586	650514	MSTRG.31955.1	2	1520	MSTRG.31955	VPS53	0.368209	0.593123	1.12496	0.116614	0.793663	0.250662	0.090672	0.038817	0.049343	0.0001	0.268199	0.022237	6.9183	2.79042	0.0176411	0.630789	up	yes
92279	u	chr14	.	28162280	28163352	MSTRG.23569.1	1	1073	MSTRG.23569	.	0.0001	0.039532	0.120743	1.68397	0.157369	0.844886	0.039372	0.0001	0.050349	0.0001	0.080913	0.0001	16.6532	4.05773	0.0179395	0.63936	up	yes
79279	i	chr12	.	100554177	100555097	MSTRG.20307.1	1	921	MSTRG.20307	NR1H4	1.5163	2.34884	3.01676	1.79544	1.2714	3.66573	0.620296	0.060518	0.963345	0.476162	0.093598	0.999644	4.23657	2.0829	0.0190754	0.66866	up	yes
195900	u	chr21	-	13900746	13903751	MSTRG.48113.1	1	3006	MSTRG.48113	.	2.60706	3.44651	0.338097	0.463785	0.458362	1.18578	0.218108	0.49248	0.218694	0.542244	0.261271	0.229755	4.33089	2.11466	0.0202588	0.697672	up	yes
195874	j	chr21	-	13843236	13850248	MSTRG.48100.2	4	5047	MSTRG.48100	CYP4F29P	2.37481	4.18258	0.384513	0.379438	0.564728	0.457945	0.223593	0.631002	0.317748	0.26572	0.13662	0.358249	4.31677	2.10995	0.0209964	0.71664	up	yes
240135	i	chr5	.	24108661	24109672	MSTRG.59547.1	1	1012	MSTRG.59547	C5orf17	1.67685	0.041914	1.99867	0.152024	0.113124	1.30589	0.041893	0.0001	0.411764	0.109688	0.104956	0.038801	7.47803	2.90266	0.0217778	0.733209	up	yes
183117	u	chr2	.	200867074	200868368	MSTRG.44922.1	1	1295	MSTRG.44922	.	1.26861	1.24793	1.99896	0.816658	1.09311	0.741853	0.144303	0.456654	0.248662	0.571573	0.336519	0.277625	3.52135	1.81613	0.021935	0.735757	up	yes
240101	i	chr5	.	24004169	24006204	MSTRG.59513.1	1	2036	MSTRG.59513	C5orf17	1.28468	0.214469	1.4156	0.141526	0.0001	0.432351	0.120065	0.102417	0.054211	0.189716	0.0001	0.038572	6.90725	2.78811	0.0220909	0.738459	up	yes
240150	i	chr5	.	24162938	24163723	MSTRG.59562.1	1	786	MSTRG.59562	AC114930	1.76192	0.300832	1.02594	0.125531	0.0001	0.390825	0.100227	0.071415	0.135496	0.046052	0.088914	0.032242	7.60026	2.92605	0.0225991	0.751734	up	yes
240125	i	chr5	.	24080025	24083687	MSTRG.59537.1	1	3663	MSTRG.59537	C5orf17	1.82587	0.060528	1.33191	0.213445	0.0001	0.706329	0.085164	0.119194	0.160068	0.202642	0.058624	0.047326	6.14869	2.62028	0.0226478	0.752457	up	yes
240146	i	chr5	.	24145784	24147849	MSTRG.59558.1	1	2066	MSTRG.59558	AC114930	1.57267	0.177281	0.957199	0.183426	0.0001	0.707951	0.113228	0.026978	0.131403	0.215071	0.0001	0.019006	7.11491	2.83085	0.0226903	0.753358	up	yes
297763	i	chr9	.	15957084	15957506	MSTRG.75517.1	1	423	MSTRG.75517	CCDC171	1.33412	1.96003	2.08752	1.43799	0.414391	1.54933	0.434316	0.299044	0.093843	0.24987	0.0001	0.55697	5.37492	2.42624	0.0227011	0.753461	up	yes
261649	u	chr6	.	77143616	77144363	MSTRG.65444.1	1	748	MSTRG.65444	.	1.44132	2.0821	0.241581	2.11445	0.773849	1.42311	0.627288	0.335581	0.614044	0.107107	0.323512	0.145572	3.75106	1.9073	0.0232815	0.768306	up	yes
240139	i	chr5	.	24121559	24123460	MSTRG.59551.1	1	1902	MSTRG.59551	C5orf17	2.25515	0.082879	1.6911	0.053221	0.0001	0.94327	0.21729	0.026083	0.194654	0.173985	0.032211	0.112522	6.64123	2.73145	0.0233166	0.768944	up	yes
45384	i	chr10	+	87662843	87678588	MSTRG.12198.1	2	15300	MSTRG.12198	PAPSS2	0.182044	0.053907	0.259745	0.062785	5.95955	0.646394	0.094464	0.145819	0.023263	0.578007	0.282648	0.016108	6.28288	2.65143	0.0246338	0.800985	up	yes
195882	u	chr21	+	13858926	13880111	MSTRG.48103.2	2	1862	MSTRG.48103	.	1.8136	7.95597	0.163186	0.491694	0.216056	0.39707	0.112064	0.921465	0.349738	0.469933	0.066737	0.058105	5.58005	2.48028	0.0247921	0.804083	up	yes
203330	u	chr22	.	37318432	37321405	MSTRG.49864.1	1	2974	MSTRG.49864	.	0.662279	0.140098	0.0001	0.0001	2.35087	0.078223	0.08063	0.047452	0.018361	0.013902	0.165012	0.039048	8.86836	3.14867	0.0248532	0.805266	up	yes
238102	i	chr4	-	184700958	184701328	MSTRG.59170.1	1	371	MSTRG.59170	CENPU	4.72768	0.47638	0.493314	0.638282	15.8233	0.441935	1.1854	0.60094	0.222342	0.898168	1.19456	0.314891	5.11761	2.35547	0.0253844	0.817613	up	yes
64788	u	chr11	+	117975020	117976728	MSTRG.16724.1	1	1709	MSTRG.16724	.	0.433068	0.159746	0.0001	0.051533	8.35719	0.025523	0.281071	0.194874	0.243504	0.043678	0.150783	0.0001	9.87644	3.30399	0.0256478	0.823121	up	yes
240159	i	chr5	.	24192581	24193736	MSTRG.59571.1	1	1156	MSTRG.59571	AC114930	1.51218	0.033831	1.89539	0.310905	0.0001	0.52732	0.073349	0.274931	0.141709	0.032426	0.037552	0.061912	6.88192	2.78281	0.0257523	0.825477	up	yes
157069	i	chr19	.	35055086	35057146	MSTRG.38867.1	1	2061	MSTRG.38867	HPN	0.632188	2.12188	1.12044	0.599751	2.04146	2.20421	0.322126	0.243969	0.190254	0.523371	0.700963	0.329088	3.77523	1.91657	0.0257858	0.825929	up	yes
33950	j	chr1	-	207801337	207823958	MSTRG.8667.2	3	14953	MSTRG.8667	MIR29B2CHG	0.010383	0.028288	0.0001	0.001883	2.36374	0.045775	0.081474	0.000836	0.01832	0.067315	0.002538	0.045347	11.3523	3.50491	0.0259338	0.829045	up	yes
170555	i	chr2	-	56263696	56268524	MSTRG.41667.2	2	4770	MSTRG.41667	CCDC85A	0.350376	1.80345	1.81273	0.569452	0.199534	1.4214	0.170764	0.0001	0.0001	0.0001	0.336091	0.0001	12.1378	3.60143	0.0263238	0.837146	up	yes
275768	i	chr7	.	77158637	77159480	MSTRG.69973.1	1	844	MSTRG.69973	CCDC146	0.974311	1.10068	1.40529	1.38522	0.459924	1.87684	0.336662	0.524684	0.108519	0.553628	0.333314	0.254233	3.41171	1.77049	0.0266915	0.84473	up	yes
38675	i	chr10	+	6047890	6051507	MSTRG.10052.1	1	3618	MSTRG.10052	IL2RA	0.21672	0.25589	0.147226	0.498056	19.1455	0.125948	0.842661	0.640695	0.235114	0.762	0.0001	0.040064	8.08898	3.01596	0.0270287	0.851827	up	yes
261646	u	chr6	.	77136742	77138189	MSTRG.65441.1	1	1448	MSTRG.65441	.	1.08972	1.58924	0.124549	1.26906	0.702677	1.40812	0.421326	0.290332	0.230277	0.467071	0.17456	0.158187	3.55008	1.82785	0.0276778	0.863872	up	yes
15802	u	chr1	.	31164949	31165643	MSTRG.4129.1	1	695	MSTRG.4129	.	0.525359	1.55048	1.22412	0.272631	0.955348	0.885332	0.569994	0.14845	0.090271	0.166893	0.118719	0.159878	4.3161	2.10973	0.0278695	0.866774	up	yes
230996	j	chr4	-	76021118	76023488	MSTRG.57192.1	2	2136	MSTRG.57192	CXCL10	0.012958	0.341605	0.0001	0.521856	19.7768	0.176735	1.41726	0.380726	0.036397	0.034034	0.199554	0.10378	9.59135	3.26173	0.0289051	0.890213	up	yes
240131	i	chr5	.	24093217	24095870	MSTRG.59543.1	1	2654	MSTRG.59543	C5orf17	1.73969	0.0001	0.908565	0.120275	0.0001	0.534609	0.114539	0.038949	0.125272	0.130022	0.032597	0.031846	6.98049	2.80333	0.0292759	0.895588	up	yes
186127	j	chr2	-	228483259	228611423	MSTRG.45775.5	4	667	MSTRG.45775	LINC01807	0.0001	1.21322	1.36274	0.0001	0.0001	0.323882	0.0001	0.017832	0.085748	0.0001	0.0001	0.0001	27.8913	4.80174	0.0293248	0.896802	up	yes
236980	u	chr4	.	160320997	160322307	MSTRG.58850.1	1	1311	MSTRG.58850	.	0.778988	0.423024	0.552975	1.26188	0.173475	1.24037	0.182908	0.165989	0.205748	0.101605	0.300709	0.28507	3.56732	1.83484	0.0293504	0.897026	up	yes
216465	j	chr3	-	113716458	113746244	MSTRG.53220.4	3	6970	MSTRG.53220	NAA50	4.61739	3.09335	1.604	2.65798	3.81223	15.7501	2.064	3.12253	0.044498	1.35827	1.40763	0.236029	3.83034	1.93747	0.0302115	0.91366	up	yes
240126	i	chr5	.	24084291	24085195	MSTRG.59538.1	1	905	MSTRG.59538	C5orf17	1.455	0.04687	1.12773	0.112659	0.0001	0.848759	0.255993	0.044771	0.060337	0.036086	0.030787	0.0001	8.38902	3.0685	0.0303356	0.914671	up	yes
44657	i	chr10	-	77309952	77310319	MSTRG.12032.1	1	368	MSTRG.12032	KCNMA1	11.9803	13.2799	6.92352	16.1462	19.3648	6.66457	4.71243	3.72849	5.81698	2.79346	2.00744	3.67366	3.27107	1.70976	0.0305788	0.919098	up	yes
298693	u	chr9	+	33580140	33580621	MSTRG.75863.1	1	482	MSTRG.75863	.	1.12463	2.85806	1.62273	0.739591	0.230264	0.783815	0.613525	0.057408	0.226578	0.282366	0.255175	0.122198	4.72569	2.24053	0.0311827	0.931255	up	yes
240151	i	chr5	.	24165583	24167913	MSTRG.59563.1	1	2331	MSTRG.59563	AC114930	1.35932	0.11499	1.54584	0.157007	0.0001	0.463301	0.094938	0.088692	0.045855	0.232582	0.09985	0.0001	6.47767	2.69548	0.0313039	0.933738	up	yes
182682	x	chr2	+	196821981	196839034	MSTRG.44803.1	2	1498	MSTRG.44803	PGAP1	2.78826	4.75548	2.6233	3.0894	2.39854	4.39156	0.571549	1.03051	0.726355	2.20912	0.585839	0.683476	3.45222	1.78753	0.0313798	0.935717	up	yes
297684	j	chr9	-	14611426	14622290	MSTRG.75496.3	4	8500	MSTRG.75496	ZDHHC21	0.051872	0.119676	0.064873	3.15708	0.092505	0.14958	0.15129	0.102537	0.12115	0.063623	0.05148	0.212369	5.17558	2.37172	0.0322323	0.953885	up	yes
147896	i	chr18	+	59613854	59654710	MSTRG.36933.10	2	40728	MSTRG.36933	CCBE1	0.734254	0.0001	0.0001	2.5847	0.309844	0.0001	0.000375	0.0001	0.0001	0.063684	0.0001	0.0001	56.3009	5.81509	0.0323008	0.955624	up	yes
110123	u	chr15	.	81000076	81000653	MSTRG.28500.1	1	578	MSTRG.28500	.	0.439726	1.96087	0.611395	1.96311	1.90728	1.65756	0.514295	0.290708	0.478278	0.404136	0.146975	0.467689	3.70966	1.89129	0.032552	0.961314	up	yes
236982	u	chr4	.	160340812	160341669	MSTRG.58852.1	1	858	MSTRG.58852	.	1.53071	1.49347	1.04661	0.771121	0.447206	1.5273	0.445063	0.216769	0.536223	0.444188	0.260327	0.219899	3.21155	1.68327	0.0326129	0.96178	up	yes
161823	j	chr19	-	49349018	49357317	MSTRG.39779.10	5	340	MSTRG.39779	TEAD2	0.0001	3.51458	3.54205	2.33713	1.44951	0.0001	0.0001	0.0001	0.0001	0.0001	0.437316	0.0001	24.7672	4.63036	0.0339001	0.985979	up	yes
245447	i	chr5	-	94894936	94897888	MSTRG.61232.1	1	2953	MSTRG.61232	MCTP1	0.558608	0.026232	0.045623	0.243047	5.46908	0.059084	0.275225	0.286535	0.176194	0.131511	0.127246	0.0001	6.42215	2.68306	0.0339223	0.986041	up	yes
49241	i	chr10	-	131937995	131939721	MSTRG.13229.2	2	1209	MSTRG.13229	PPP2R2D	0.734559	1.96247	0.0001	0.0001	0.0001	0.02703	0.0001	0.067184	0.0001	0.0001	0.0001	0.0001	40.2512	5.33096	0.0343278	0.994147	up	yes
304149	i	chr9	.	114796480	114802432	MSTRG.77544.1	1	5953	MSTRG.77544	TNFSF15	0.179907	0.049878	0.011046	0.183086	3.45121	0.054097	0.213325	0.179687	0.036041	0.036402	0.19412	0.013192	5.8404	2.54607	0.034533	0.998341	up	yes
228319	i	chr4	-	36194076	36204987	MSTRG.56379.1	2	7771	MSTRG.56379	ARAP2	0.600402	0.52726	0.357975	0.8266	15.5739	0.248506	1.21508	1.28467	0.551665	0.420168	0.614315	0.218606	4.21295	2.07483	0.0348196	1	up	yes
248105	i	chr5	.	133389827	133390101	MSTRG.62020.1	1	275	MSTRG.62020	FSTL4	0.829517	3.71719	2.63683	0.926879	0.958145	1.97312	0.302867	0.710101	0.198565	0.811396	0.211032	0.285574	4.38243	2.13173	0.0351119	1	up	yes
226093	i	chr4	.	2024678	2025340	MSTRG.55654.1	1	663	MSTRG.55654	NELFA	0.967937	1.05427	1.96405	0.279175	1.69426	2.38968	0.250794	0.538692	0.358066	0.530184	0.239842	0.571882	3.35389	1.74583	0.0356278	1	up	yes
294496	o	chr8	+	128001468	128024130	MSTRG.74828.160	3	9533	MSTRG.74828	PVT1	0.0001	0.0001	0.767036	0.002656	0.605513	0.0001	0.0001	0.035946	0.0001	0.0001	0.0001	0.0001	37.7409	5.23806	0.0363196	1	up	yes
145949	u	chr18	.	36279644	36280831	MSTRG.36379.1	1	1188	MSTRG.36379	.	3.31851	2.65697	3.82052	1.6117	1.31252	3.99869	0.452033	0.276842	0.902331	1.22904	0.7264	1.30686	3.41655	1.77254	0.0370292	1	up	yes
44668	i	chr10	+	77485413	77490934	MSTRG.12038.1	1	5522	MSTRG.12038	KCNMA1	1.01093	1.00236	0.919116	1.73198	2.26406	2.36156	0.31334	0.213649	0.463892	0.67511	0.698481	0.519348	3.22142	1.6877	0.0378763	1	up	yes
182693	i	chr2	+	196855095	196863814	MSTRG.44804.2	1	8720	MSTRG.44804	PGAP1	3.7195	4.74549	3.91242	3.65889	3.00674	4.26931	1.24227	1.99447	0.842204	1.96046	1.31282	1.33946	2.68214	1.42339	0.0382374	1	up	yes
299622	i	chr9	+	38550724	38556833	MSTRG.76129.1	2	2991	MSTRG.76129	FAM95C	0.80316	5.75194	2.81076	0.9519	0.309695	1.48075	0.512162	0.39325	0.556137	0.835841	0.659753	0.303625	3.7133	1.8927	0.0384378	1	up	yes
286014	i	chr8	+	19198361	19211281	MSTRG.72670.1	2	12273	MSTRG.72670	AC100849	0.052624	0.379686	0.104512	0.666278	11.354	0.058163	1.17076	0.366062	0.274744	0.208819	0.408112	0.071805	5.0455	2.335	0.0386655	1	up	yes
261643	u	chr6	.	77125627	77126907	MSTRG.65438.1	1	1281	MSTRG.65438	.	1.0828	1.23292	0.241645	2.17949	0.525303	1.6686	0.47907	0.33605	0.320459	0.448341	0.37829	0.185765	3.22665	1.69004	0.0386736	1	up	yes
261640	u	chr6	.	77106107	77113483	MSTRG.65435.1	1	7377	MSTRG.65435	.	0.881735	1.29669	0.084888	1.22159	0.4339	1.45602	0.441279	0.191246	0.31858	0.231096	0.261338	0.123671	3.42955	1.77802	0.0393947	1	up	yes
44672	i	chr10	+	77590589	77597994	MSTRG.12042.1	2	6528	MSTRG.12042	KCNMA1	1.3288	1.10095	0.81159	1.9673	2.15592	2.61802	0.367039	0.271484	0.642217	0.757345	0.668847	0.573908	3.04269	1.60535	0.0398967	1	up	yes
303555	i	chr9	.	109219702	109226585	MSTRG.77332.1	1	6884	MSTRG.77332	EPB41L4B	0.638784	0.842038	0.735509	0.25993	0.435917	1.54796	0.036122	0.127421	0.146324	0.370522	0.366525	0.168026	3.67108	1.8762	0.0405057	1	up	yes
195913	i	chr21	.	13972348	13973276	MSTRG.48097.1	1	929	MSTRG.48097	ANKRD20A11P	1.18573	2.53376	0.097449	0.387465	0.582753	0.506322	0.136908	0.173608	0.563191	0.13057	0.0001	0.084535	4.86125	2.28133	0.0409072	1	up	yes
198413	i	chr21	.	41848572	41849537	MSTRG.48668.1	1	966	MSTRG.48668	PRDM15	0.589444	1.68961	0.670401	0.506541	0.50067	0.971295	0.043888	0.34558	0.113055	0.298102	0.188834	0.353296	3.67004	1.8758	0.0411458	1	up	yes
112905	x	chr16	-	173121	177133	MSTRG.29243.1	2	209	MSTRG.29243	HBA1	0.0001	289.125	0.0001	0.0001	0.005616	0.0001	0.004113	0.0001	0.017205	0.0001	3.96495	0.0001	72.5263	6.18043	0.0425149	1	up	yes
92272	u	chr14	.	28089458	28090344	MSTRG.23560.1	1	887	MSTRG.23560	.	0.032591	0.198746	0.220801	1.28376	0.221729	1.0939	0.0001	0.062838	0.256726	0.0001	0.087294	0.0001	7.49471	2.90587	0.0425669	1	up	yes
15839	j	chr1	-	31365713	31378782	MSTRG.4157.2	3	8233	MSTRG.4157	FABP3	0.618412	1.07975	2.66868	1.34158	1.23162	3.44401	0.582147	0.377925	0.410384	0.87233	0.915147	0.196689	3.09545	1.63015	0.0429549	1	up	yes
202814	i	chr22	.	33270100	33271406	MSTRG.49769.1	1	1307	MSTRG.49769	LARGE1	0.606627	0.587854	1.42403	1.04109	1.06436	1.31434	0.174496	0.562099	0.327122	0.092315	0.589007	0.228946	3.05894	1.61303	0.043193	1	up	yes
13906	i	chr1	-	19432129	19438570	MSTRG.3720.2	2	4140	MSTRG.3720	CAPZB	0.0001	0.0001	0.0001	1.35848	3.79033	0.830308	0.187598	0.0001	0.0001	0.0001	0.0001	0.0001	31.7889	4.99045	0.0444496	1	up	yes
221388	i	chr3	+	160996830	161018402	MSTRG.54630.1	2	13395	MSTRG.54630	PPM1L	4.18672	4.46209	5.75485	3.54662	2.94588	4.94572	0.680914	1.62196	2.06053	3.35684	0.889839	0.922585	2.71087	1.43876	0.0446308	1	up	yes
103379	u	chr15	.	38126556	38133009	MSTRG.26557.1	1	6454	MSTRG.26557	.	0.065447	0.080545	0.027143	0.090028	1.8735	0.01112	0.157934	0.046182	0.040263	0.099805	0.084123	0.034002	4.64578	2.21592	0.0449957	1	up	yes
240140	i	chr5	.	24124344	24129215	MSTRG.59552.1	1	4872	MSTRG.59552	C5orf17	1.97884	0.123865	1.31618	0.131826	0.0001	0.575912	0.267508	0.057161	0.166808	0.227939	0.053239	0.024179	5.17891	2.37265	0.0452517	1	up	yes
240100	i	chr5	.	23995440	24000972	MSTRG.59512.1	1	5533	MSTRG.59512	C5orf17	1.7855	0.112003	1.32166	0.137245	0.0001	0.709759	0.171642	0.054833	0.191431	0.277061	0.054502	0.051942	5.07389	2.34309	0.0458236	1	up	yes
50181	u	chr11	.	1043751	1045409	MSTRG.13423.1	1	1659	MSTRG.13423	.	0.088613	0.85399	0.384237	0.393521	3.06156	0.051279	0.450205	0.387555	0.032098	0.062837	0.144471	0.166772	3.88541	1.95807	0.0459356	1	up	yes
270137	i	chr7	.	11262477	11264770	MSTRG.68260.1	1	2294	MSTRG.68260	AC004160	0.826583	0.832993	0.583332	0.617291	0.285902	1.76415	0.236455	0.248225	0.398583	0.296434	0.157224	0.312719	2.97656	1.57365	0.0459444	1	up	yes
286017	i	chr8	-	19208551	19214779	MSTRG.72671.1	1	6229	MSTRG.72671	AC100849	0.185419	0.282581	0.09994	0.308509	9.35359	0.15063	0.999257	0.293963	0.253284	0.244991	0.370345	0.019076	4.75977	2.25089	0.0459463	1	up	yes
240112	i	chr5	.	24034549	24041139	MSTRG.59524.1	1	6591	MSTRG.59524	C5orf17	1.67381	0.092997	1.61032	0.157796	0.0001	0.611621	0.162224	0.081747	0.305129	0.178766	0.041264	0.054506	5.03457	2.33187	0.0461626	1	up	yes
232504	i	chr4	.	93704384	93704609	MSTRG.57576.1	1	226	MSTRG.57576	GRID2	2.02722	3.09751	1.00005	3.65355	1.61925	5.58617	0.385163	0.246625	0.555204	1.47208	0.531282	1.21622	3.85419	1.94643	0.0464153	1	up	yes
233122	j	chr4	-	102796134	102827520	MSTRG.57807.7	8	3193	MSTRG.57807	UBE2D3	22.6316	22.217	2.1651	1.77976	3.91703	1.66863	2.03844	3.17657	2.41961	1.27168	3.09422	0.0001	4.53136	2.17994	0.046656	1	up	yes
281872	i	chr7	-	139068212	139069269	MSTRG.71537.1	1	1058	MSTRG.71537	ZC3HAV1	1.30079	0.926381	1.18648	1.70128	26.7152	1.94048	1.89687	2.51471	0.837686	1.28898	1.13342	1.32517	3.75361	1.90828	0.0471664	1	up	yes
299625	i	chr9	+	38559361	38565467	MSTRG.76132.1	2	3054	MSTRG.76132	FAM95C	1.84422	7.15245	4.94308	1.76156	0.648908	2.17716	0.819667	1.05419	1.57384	0.888227	0.938801	0.616652	3.14482	1.65298	0.0471851	1	up	yes
238749	i	chr4	.	189786648	189787551	MSTRG.59288.1	1	904	MSTRG.59288	FRG1-DT	1.01376	1.9797	1.29181	0.728447	1.46617	1.81369	0.250622	0.462202	1.19245	0.532454	0.13844	0.050676	3.15725	1.65867	0.0472183	1	up	yes
231515	u	chr4	.	82622950	82623744	MSTRG.57353.1	1	795	MSTRG.57353	.	1.7337	1.19084	4.15774	1.49254	0.679923	1.23197	0.885021	0.336377	0.459124	0.630954	0.372931	0.77573	3.03072	1.59966	0.0472491	1	up	yes
247591	u	chr5	.	130195088	130196262	MSTRG.61894.1	1	1175	MSTRG.61894	.	1.06248	1.73587	0.941544	0.476467	0.433504	0.3861	0.179896	0.127673	0.033289	0.544648	0.148564	0.39616	3.52108	1.81602	0.047313	1	up	yes
71365	i	chr12	-	31613234	31614623	MSTRG.18410.1	1	1390	MSTRG.18410	DENND5B-AS1	0.69445	1.82011	2.86186	1.08487	0.440667	4.02784	0.400727	0.335293	1.28004	0.580713	0.474986	0.240018	3.30028	1.72259	0.0475588	1	up	yes
231411	u	chr4	-	81376482	81409858	MSTRG.57289.1	1	33377	MSTRG.57289	.	0.107976	0.157397	0.0787	0.234506	4.08108	0.162518	0.209085	0.225319	0.147456	0.160485	0.434324	0.053508	3.9199	1.97082	0.0481032	1	up	yes
196046	i	chr21	+	15029531	15043492	MSTRG.48147.8	4	13214	MSTRG.48147	NRIP1	0.809118	0.024022	0.0001	0.001526	1.54858	0.214912	0.000822	0.086966	0.061881	0.013274	0.171042	0.016597	7.41128	2.88972	0.0481088	1	up	yes
240141	i	chr5	.	24130413	24131395	MSTRG.59553.1	1	983	MSTRG.59553	C5orf17	2.01288	0.108183	1.58248	0.04554	0.0001	0.84262	0.043129	0.056701	0.094553	0.345971	0.0001	0.0001	8.49462	3.08655	0.0484051	1	up	yes
299623	i	chr9	+	38552171	38552928	MSTRG.76130.1	1	758	MSTRG.76130	FAM95C	1.33618	6.80157	3.90741	2.15598	0.945468	2.19589	1.23485	1.05995	0.900867	0.974165	0.819839	0.682987	3.0572	1.61221	0.0484283	1	up	yes
88514	i	chr13	.	95000447	95001687	MSTRG.22830.1	1	1241	MSTRG.22830	AL139381	1.5073	2.07431	2.63291	0.787852	1.07185	0.592036	0.695368	0.490381	0.461544	0.273267	0.335905	0.690042	2.9412	1.5564	0.0490252	1	up	yes
240117	i	chr5	.	24059023	24060393	MSTRG.59529.1	1	1371	MSTRG.59529	C5orf17	1.7746	0.050468	1.25824	0.162994	0.0001	1.04348	0.0001	0.032581	0.141661	0.322102	0.0001	0.057281	7.74592	2.95344	0.0496204	1	up	yes
261641	u	chr6	.	77113769	77115105	MSTRG.65436.1	1	1337	MSTRG.65436	.	1.16328	1.78441	0.1021	1.77156	0.685948	1.37948	0.604284	0.166605	0.306603	0.414401	0.411953	0.257968	3.18565	1.67159	0.0498858	1	up	yes
6289	0	X	+	102827032	102830385	ENST00000670178	2	2881	MSTRG.1955	LINC00630	0.0001	0.02245	0.0001	1.15804	0.624533	1.02946	0.0001	0.0001	0.0001	0.0001	0.0001	0.0001	4724.47	12.2059	8.44132e-06	0.00628775	up	yes
92482	0	chr14	-	30876179	30889808	ENST00000555108	5	1991	MSTRG.23644	AL049830	0.858623	0.48132	0.656487	0.0001	0.0001	0.837394	0.0001	0.0001	0.0001	0.0001	0.0001	0.0001	4723.37	12.2056	2.37834e-05	0.0112416	up	yes
71241	0	chr12	+	30795811	30817435	ENST00000648050	5	16489	MSTRG.18369	AC010198	0.0001	0.535258	0.107469	0.0001	0.102673	0.147805	0.0001	0.0001	0.0001	0.001261	0.001922	0.000438	227.851	7.83195	5.14331e-05	0.0147422	up	yes
58404	0	chr11	+	65422798	65445540	ENST00000501122	1	22743	MSTRG.15237	NEAT1	70.5928	34.4768	25.4091	40.2525	2.6416	579.237	0.912004	13.5256	5.29833	1.6985	1.04056	14.7685	20.2078	4.33684	0.000161091	0.0300842	up	yes
271728	0	chr7	-	30548359	30594743	ENST00000426529	9	4034	MSTRG.68794	GARS1-DT	0.05701	0.0001	0.077446	0.778864	1.13736	0.0001	0.0001	0.00755	0.0001	0.0001	0.0001	0.0001	254.768	7.99304	0.000226543	0.0356266	up	yes
213413	0	chr3	-	62290531	62318937	ENST00000669571	5	2521	MSTRG.52349	PTPRG-AS1	0.0001	0.630745	0.0001	0.910518	0.378937	0.0001	0.0001	0.0001	0.0001	0.0001	0.0001	0.0001	3200.83	11.6442	0.00037641	0.041232	up	yes
171975	0	chr2	-	70049196	70088091	ENST00000656852	3	2492	MSTRG.42257	PCBP1-AS1	0.0001	0.016485	0.031119	0.467149	0.688191	0.0001	0.0001	0.0001	0.0001	0.0001	0.0001	0.0001	2005.24	10.9696	0.000414103	0.0426492	up	yes
224613	0	chr3	-	194496317	194501503	ENST00000455557	2	2969	MSTRG.55347	AC108676	0.508998	0.0001	0.164899	0.0001	0.877274	0.0001	0.0001	0.0001	0.0001	0.0001	0.0001	0.0001	2585.78	11.3364	0.000428488	0.0432658	up	yes
165835	0	chr2	-	6912318	6914412	ENST00000668217	2	1567	MSTRG.40458	RNF144A-AS1	0.551229	0.0001	0.852522	0.027063	0.0001	0.099495	0.0001	0.0001	0.0001	0.0001	0.0001	0.0001	2550.85	11.3168	0.00046573	0.0454805	up	yes
227041	0	chr4	-	9063028	9064266	ENST00000662683	2	705	MSTRG.55962	AC108519	2.12645	1.36901	1.35564	0.0001	0.0001	0.0001	0.0001	0.0001	0.0001	0.0001	0.0001	0.0001	8085.68	12.9812	0.000728758	0.0634556	up	yes
94082	0	chr14	+	53169063	53327714	ENST00000666730	7	1698	MSTRG.24069	AL365295	0.0001	0.000177	0.179098	0.553759	0.0001	0.437202	0.0001	0.0001	0.0001	0.0001	0.0001	0.0001	1950.73	10.9298	0.000765507	0.066012	up	yes
230293	0	chr4	+	67701261	67723217	ENST00000654961	3	2595	MSTRG.57042	UBA6-AS1	0.250522	0.401819	0.0001	0.0001	0.0001	0.336312	0.0001	0.0001	0.0001	0.0001	0.0001	0.0001	1648.26	10.6867	0.00103266	0.0822476	up	yes
143604	0	chr18	+	5238158	5246494	ENST00000671289	3	5035	MSTRG.35674	LINC00667	0.115245	0.229818	0.0001	0.0001	0.144488	0.0001	0.0001	0.0001	0.0001	0.0001	0.0001	0.0001	816.418	9.67316	0.00109025	0.0855146	up	yes
232298	0	chr4	+	88718857	88728655	ENST00000668537	3	4416	MSTRG.57487	FAM13A-AS1	0.259725	0.0001	0.0001	0.0001	0.0001	1.14953	0.0001	0.0001	0.0001	0.0001	0.0001	0.0001	2349.43	11.1981	0.00129054	0.0961107	up	yes
195691	0	chr21	-	8393419	8394341	ENST00000625598	1	923	MSTRG.48058	FP236383	0.245167	0.081589	0.154374	0.079473	0.070845	505.364	1.0037	0.187016	0.043578	0.284503	0.281039	5.05857	73.7775	6.20511	0.00160427	0.111317	up	yes
307464	0	chr9	-	137615332	137618813	ENST00000371417	3	1409	MSTRG.78314	ARRDC1-AS1	0.246066	0.990271	0.448155	0.377198	0.243765	0.962978	0.0001	0.172999	0.00464	0.00204	0.005439	0.0001	17.6369	4.14052	0.00197594	0.129673	up	yes
260428	0	chr6	+	52577204	52583980	ENST00000663931	3	2744	MSTRG.65093	TRAM2-AS1	0.664003	0.0001	0.849497	0.898336	0.447751	0.615956	0.0001	0.0001	0.0001	0.085364	0.0001	0.0001	40.4785	5.33908	0.00246697	0.15155	up	yes
58500	0	chr11	+	65501848	65503609	ENST00000508832	2	1519	MSTRG.15237	MALAT1	10.0087	3.88556	6.54522	979.835	36.5565	1.73654	26.1506	19.8497	4.60581	1.93606	4.21871	10.3828	15.4678	3.9512	0.00249638	0.152745	up	yes
267691	0	chr6	-	159760258	159762332	ENST00000535372	2	1718	MSTRG.67374	SOD2-OT1	0.425732	0.0001	0.0001	0.0001	0.0001	1.37148	0.0001	0.0001	0.0001	0.0001	0.0001	0.0001	2996.02	11.5488	0.00346117	0.192813	up	yes
305912	0	chr9	+	129488709	129504456	ENST00000657306	3	1843	MSTRG.78054	LINC00963	0.0001	0.0001	0.0001	0.552248	1.03564	0.0001	0.0001	0.0001	0.0001	0.0001	0.0001	0.0001	2647.14	11.3702	0.00371805	0.202408	up	yes
248919	0	chr5	+	139274131	139284899	ENST00000505522	5	2383	MSTRG.62258	SNHG4	0.0001	0.0001	0.0001	0.74307	0.494393	0.0001	0.0001	0.0001	0.0001	0.0001	0.0001	0.0001	2063.11	11.0106	0.00374269	0.20296	up	yes
300763	0	chr9	+	72305369	72343216	ENST00000653572	3	1987	MSTRG.76509	LINC01504	1.01733	0.409072	0.0001	0.0001	0.0001	0.0001	0.0001	0.0001	0.0001	0.0001	0.0001	0.0001	2378	11.2155	0.00391741	0.209996	up	yes
215764	0	chr3	+	107240721	107245508	ENST00000473550	2	738	MSTRG.53108	DUBR	1.13181	2.59721	0.0001	0.0001	0.0001	0.0001	0.0001	0.0001	0.0001	0.0001	0.0001	0.0001	6215.7	12.6017	0.00405266	0.214553	up	yes
250161	0	chr5	+	147559994	147662009	ENST00000626945	4	1920	MSTRG.62538	JAKMIP2-AS1	0.0001	0.0001	0.418434	0.0001	0.0001	1.01494	0.0001	0.0001	0.0001	0.0001	0.0001	0.0001	2389.62	11.2226	0.00406325	0.214761	up	yes
22772	0	chr1	-	93324722	93345827	ENST00000452347	6	1600	MSTRG.5885	CCDC18-AS1	0.0001	0.922583	0.0001	0.739908	0.0001	0.0001	0.0001	0.0001	0.0001	0.0001	0.0001	0.0001	2771.49	11.4364	0.00432856	0.224191	up	yes
199461	0	chr22	+	15784968	15819165	ENST00000383038	8	1394	MSTRG.48921	DUXAP8	0.0001	1.31601	1.28798	2.85768	0.928149	1.36132	0.00132	0.001465	0.0001	0.00219	0.342227	0.070767	18.5406	4.21261	0.00443464	0.227999	up	yes
174179	0	chr2	-	95807061	95817831	ENST00000657232	4	1567	MSTRG.42617	LINC00342	0.0001	0.616185	0.0001	0.0001	0.0001	0.744425	0.0001	0.0001	0.0001	0.0001	0.0001	0.0001	2268.35	11.1474	0.00483706	0.241594	up	yes
62764	0	chr11	+	95151728	95209699	ENST00000665652	3	1849	MSTRG.16254	AP000787	0.0001	0.0001	0.815447	0.44682	0.0001	0.0001	0.0001	0.0001	0.0001	0.0001	0.0001	0.0001	2104.45	11.0392	0.00511672	0.251687	up	yes
129221	0	chr17	-	14028766	14069483	ENST00000664394	3	2883	MSTRG.32598	COX10-AS1	0.0001	0.329295	0.0001	0.332868	0.0001	0.0001	0.0001	0.0001	0.0001	0.0001	0.0001	0.0001	1104.27	10.1089	0.00567629	0.270424	up	yes
53511	0	chr11	+	27506842	27660749	ENST00000652663	5	2116	MSTRG.14313	BDNF-AS	1.03804	0.006185	0.00958	0.011834	0.000692	1.00081	0.020194	0.012566	0.003823	0.0001	0.043469	0.0001	25.7582	4.68696	0.00592579	0.279143	up	yes
262106	0	chr6	-	85672650	85678748	ENST00000656092	3	5764	MSTRG.65585	SNHG5	0.051952	0.170247	0.007792	0.25813	0.020486	0.220485	0.021671	0.0001	0.027241	0.019286	0.006983	0.017248	7.87961	2.97812	0.0124561	0.491451	up	yes
134798	0	chr17	-	43160290	43170403	ENST00000590740	3	5084	MSTRG.33902	AC060780	0.789501	0.0001	0.0001	0.0001	0.399296	0.005733	0.0001	0.0001	0.008128	0.0001	0.0001	0.012335	57.2703	5.83971	0.0143482	0.546252	up	yes
222562	0	chr3	+	179804063	179804366	ENST00000602704	1	304	MSTRG.54935	AC007687	7.85719	4.77918	7.78253	3.55579	5.2	7.33495	0.523718	1.1898	1.06245	3.47734	1.37833	1.25273	4.10943	2.03894	0.014646	0.554804	up	yes
165032	0	chr19	+	58347751	58355183	ENST00000594950	3	1718	MSTRG.40344	A1BG-AS1	0.897732	0.022682	0.439197	1.47969	0.0001	0.263393	0.0001	0.0001	0.020006	0.0001	0.0001	0.1271	21.035	4.39472	0.0150565	0.567119	up	yes
93580	0	chr14	-	49861176	49862864	ENST00000655317	2	1486	MSTRG.23992	AL627171	1.18458	0.543055	0.583498	15.5329	0.359397	0.720378	0.796516	0.648585	0.916128	0.375645	0.179136	0.229826	6.01551	2.58869	0.0158176	0.585517	up	yes
245129	0	chr5	+	91380652	91422963	ENST00000629389	3	522	MSTRG.61033	ARRDC3-AS1	1.59866	0.329071	0.043761	1.50872	2.29074	0.206205	0.079462	0.08865	0.187136	0.206468	0.143003	0.233725	6.36923	2.67112	0.018653	0.659038	up	yes
171843	0	chr2	-	69963460	70016341	ENST00000625888	5	765	MSTRG.42257	PCBP1-AS1	7.70894	0.0001	0.899883	0.996757	0.968197	0.762389	0.0001	0.0001	0.0001	0.0001	0.0001	0.591306	19.1554	4.25968	0.0210861	0.71816	up	yes
22109	0	chr1	+	87132002	87133035	ENST00000619924	1	1034	MSTRG.5679	LINC01140	1.11471	0.378139	0.071648	0.102106	0.033879	1.48252	0.060373	0.044991	0.202974	0.047418	0.074898	0.068988	6.37057	2.67142	0.0224069	0.747239	up	yes
67875	0	chr12	-	6439161	6451567	ENST00000545339	7	1766	MSTRG.17405	CD27-AS1	0.598792	0.194934	1.10366	0.0001	0.0001	0.009992	0.0001	0.0001	0.0001	0.054142	0.0001	0.0001	34.9105	5.12559	0.0249594	0.808173	up	yes
240090	0	chr5	+	23951348	24178263	ENST00000512559	5	1984	MSTRG.59504	C5orf17	0.649755	0.064139	0.484684	0.098669	0.0001	0.417482	0.021369	0.104948	0.0001	0.042014	0.0001	0.014473	9.37045	3.22812	0.0255764	0.821471	up	yes
128153	0	chr17	+	7439506	7445966	ENST00000575331	3	5553	MSTRG.32334	AC113189	0.059079	0.488335	0.716892	0.479918	0.321828	0.110333	0.28403	0.081783	0.062016	0.025958	0.056359	0.025298	4.06464	2.02313	0.0257548	0.825477	up	yes
281314	0	chr7	-	131322645	131327746	ENST00000653124	2	2722	MSTRG.71480	MKLN1-AS	0.005189	1.19455	2.08168	2.19311	1.46539	0.002105	0.72105	0.002682	0.053816	0.006039	0.001834	0.059818	8.21309	3.03792	0.0291562	0.89332	up	yes
226350	0	chr4	+	2934910	2951683	ENST00000515194	4	5112	MSTRG.55726	NOP14-AS1	0.0001	0.00479	0.159903	0.302148	0.0001	0.002646	0.0001	0.0001	0.001745	0.002864	0.013831	0.0001	25.0633	4.64751	0.032857	0.966827	up	yes
101656	0	chr15	+	24225793	24280569	ENST00000651215	7	1482	MSTRG.26702	PWRN1	2.00248	0.439855	0.299723	0.939097	0.502727	1.96048	0.0001	0.339173	0.491139	0.0001	0.145305	0.0001	6.29599	2.65443	0.0330347	0.967988	up	yes
101910	0	chr15	+	25095547	25122467	ENST00000661608	17	7908	MSTRG.26702	SNHG14	0.025053	0.03095	0.12612	0.0001	0.007948	0.157877	0.010316	0.0001	0.011547	0.009931	0.0001	0.0001	10.8446	3.43891	0.0343432	0.994147	up	yes
238161	0	chr4	-	184846278	184855682	ENST00000510284	3	576	MSTRG.59181	MIR3945HG	3.85256	0.0001	0.0001	1.19459	16.4613	0.0001	0.919618	0.0001	0.102067	0.0001	0.100207	0.0001	19.1668	4.26053	0.0349541	1	up	yes
271708	0	chr7	-	30516309	30562825	ENST00000434399	5	1217	MSTRG.68794	GARS1-DT	0.349043	0.313273	0.449588	1.57005	2.02495	0.702937	0.349663	0.173918	0.234267	0.30701	0.345861	0.234845	3.28753	1.71701	0.0357767	1	up	yes
292654	0	chr8	-	103153394	103172160	ENST00000521102	3	4342	MSTRG.74089	BAALC-AS1	0.101628	0.123419	0.086078	0.1018	2.99305	0.070874	0.018005	0.07702	0.037818	0.165317	0.210144	0.157849	5.2193	2.38386	0.0358634	1	up	yes
39747	0	chr10	-	17214239	17226898	ENST00000437232	4	1351	MSTRG.10403	VIM-AS1	0.054027	0.178498	0.025668	0.200267	0.843974	1.12923	0.101366	0.259507	0.00301	0.012096	0.045784	0.002474	5.73184	2.519	0.039525	1	up	yes
299617	0	chr9	-	38542389	38543215	ENST00000566538	2	469	MSTRG.76126	AL390726	0.515971	4.50995	1.81073	1.02826	0.038764	0.315221	0.219992	0.577636	0.463782	0.227802	0.133649	0.144822	4.64953	2.21708	0.0441285	1	up	yes
238147	0	chr4	+	184826607	184850730	ENST00000651765	4	1385	MSTRG.59176	AC084871	2.01466	0.072579	0.036285	0.474209	9.61189	0.071409	1.17855	0.464195	0.168003	0.331572	0.162774	0.056702	5.19988	2.37848	0.0447845	1	up	yes
125446	0	chr16	+	88685133	88687180	ENST00000567997	1	2048	MSTRG.31818	SNAI3-AS1	0.993898	0.818108	1.31495	1.11585	0.732103	2.06994	0.103652	0.32755	0.682832	0.602182	0.266221	0.265839	3.13344	1.64775	0.0460411	1	up	yes
2198	0	X	+	40262966	40267222	ENST00000447570	2	707	MSTRG.756	AC091806	0.0001	1.03127	0.0001	1.22915	0.310962	0.003063	0.014905	0.0001	0.0001	0.04936	0.003048	0.140932	12.3517	3.62663	0.0486034	1	up	yes

## Sheet: down-regulated
t_id	class_code	chr	strand	start	end	t_name	num_exons	length	gene_id	gene_name	FPKM.DOR_1	FPKM.DOR_2	FPKM.DOR_3	FPKM.DOR_4	FPKM.DOR_5	FPKM.DOR_6	FPKM.NOR_1	FPKM.NOR_2	FPKM.NOR_3	FPKM.NOR_4	FPKM.NOR_5	FPKM.NOR_6	fc	log2(fc)	pval	qval	regulation	significant
186131	j	chr2	-	228545171	228611395	MSTRG.45775.10	2	3506	MSTRG.45775	LINC01807	0.0001	0.0001	0.0001	0.0001	0.0001	0.0001	4.78425	1.08036	2.50814	0.407212	3.57825	0.0001	4.85503e-05	-14.3302	4.10162e-09	3.35119e-05	down	yes
144823	o	chr18	-	22134681	22212016	MSTRG.36054.1	2	1055	MSTRG.36054	GATA6-AS1	0.0001	0.0001	0.0001	0.0001	0.0001	0.0001	0.0001	5.10887	2.62764	3.31324	0.158673	6.10565	3.46537e-05	-14.8166	3.78753e-08	0.000185674	down	yes
228719	i	chr4	-	39730838	39735726	MSTRG.56470.1	1	4889	MSTRG.56470	UBE2K	0.0001	0.0001	0.0001	0.0001	0.0001	0.0001	0.0001	3.61829	3.38624	2.70431	0.0001	3.31898	4.60546e-05	-14.4063	1.68314e-07	0.000532334	down	yes
37640	i	chr1	+	246249560	246254018	MSTRG.9857.3	3	3715	MSTRG.9857	SMYD3	0.0001	0.0001	0.0001	0.0001	0.0001	0.0001	0.66645	2.11964	2.41743	0.0001	0.663418	0.0001	0.000102265	-13.2554	1.19141e-06	0.00212665	down	yes
281194	o	chr7	+	130913309	130944913	MSTRG.71458.5	2	12720	MSTRG.71458	LINC00513	1e-06	0.0001	1e-06	2.5e-05	5e-06	4e-06	0.007263	1e-06	5.19197	1e-06	0.694879	0.0001	2.30735e-05	-15.4034	2.91548e-06	0.00321178	down	yes
131776	i	chr17	+	29281214	29284464	MSTRG.33210.2	2	1488	MSTRG.33210	NUFIP2	0.0001	0.0001	0.0001	0.0001	0.0001	0.0001	0.359628	4.29609	0.0001	1.37161	0.779001	0.0001	8.81506e-05	-13.4697	3.48514e-06	0.00352268	down	yes
23009	j	chr1	+	94927481	94963240	MSTRG.5926.8	2	4767	MSTRG.5926	AC105942	0.0001	0.0001	0.0001	0.0001	0.0001	0.0001	0.800212	0.0001	0.0001	0.008459	0.586791	1.35456	0.000218164	-12.1623	6.0898e-06	0.00523749	down	yes
204708	i	chr22	+	42935355	42941039	MSTRG.50244.4	2	3569	MSTRG.50244	PACSIN2	0.0001	0.0001	0.0001	0.0001	0.0001	0.0001	0.0001	0.012848	0.785124	0.0001	1.22411	1.91756	0.00015229	-12.6809	6.42836e-06	0.00543335	down	yes
93489	o	chr14	-	49580676	49586759	MSTRG.23907.3	2	243	MSTRG.23907	RPS29	0.465884	0.026303	0.556891	0.058237	0.193049	0.0001	1029.68	78.1002	0.182598	0.35607	0.22475	0.190855	0.00117293	-9.73567	8.40253e-06	0.00628775	down	yes
225524	j	chr3	+	198210257	198216327	MSTRG.55462.18	4	1024	MSTRG.55462	FAM157A	0.0001	0.0001	0.0001	0.0001	0.0001	0.0001	0.0001	0.932877	0.753699	0.260684	0.720102	0.647989	0.000180971	-12.432	8.52666e-06	0.00628775	down	yes
143285	i	chr18	+	2658038	2658978	MSTRG.35661.1	2	799	MSTRG.35661	SMCHD1	0.0001	0.0001	0.0001	0.0001	0.0001	0.0001	3.82914	8.6404	0.044649	0.0001	1.71256	0.0001	4.21735e-05	-14.5333	9.47292e-06	0.00668182	down	yes
38364	x	chr10	+	3772169	3775999	MSTRG.9993.2	2	3763	MSTRG.9993	KLF6	0.001239	0.001116	0.0001	0.0001	0.0001	0.0001	0.0001	0.0001	1.48856	0.002033	1.67049	14.4225	0.000156679	-12.6399	1.20764e-05	0.00774067	down	yes
95129	o	chr14	-	61698944	61734136	MSTRG.24385.5	3	8157	MSTRG.24385	HIF1A-AS3	0.0001	0.0001	0.0001	0.0001	0.0001	0.0001	0.0001	0.0001	0.0001	3.03574	1.02913	0.821347	0.000122787	-12.9916	1.55228e-05	0.00900552	down	yes
183756	i	chr2	+	203521306	203528984	MSTRG.45104.1	3	4342	MSTRG.45104	RAPH1	0.000473	0.000594	0.0001	0.0001	0.0001	0.0001	2.18428	0.001366	3.23705	0.0001	0.0001	2.08613	0.000195365	-12.3215	1.93904e-05	0.0102764	down	yes
214893	j	chr3	+	94123690	94132059	MSTRG.52832.10	2	5911	MSTRG.52832	NSUN3	0.0001	0.0001	0.003257	0.0001	0.005335	0.005991	0.452058	0.006635	0.261472	0.151248	0.001667	1.57081	0.00608988	-7.35937	2.438e-05	0.0112752	down	yes
243158	u	chr5	.	69926739	69930405	MSTRG.60501.1	1	3667	MSTRG.60501	.	0.0001	0.0001	0.0001	0.0001	0.0001	0.0001	2.05165	2.22808	0.0001	0.0001	0.0001	0.705052	0.000120359	-13.0204	2.81593e-05	0.0122115	down	yes
234849	x	chr4	+	128582829	128599440	MSTRG.58186.14	3	7256	MSTRG.58186	AC078850	0.0001	0.0001	0.0001	0.0001	0.0001	0.0001	0.0001	0.0001	1.90175	0.484677	0.0001	0.156993	0.000235875	-12.0497	3.92618e-05	0.0134126	down	yes
147902	i	chr18	+	59616193	59654658	MSTRG.36933.14	2	35703	MSTRG.36933	CCBE1	0.0001	0.0001	0.0001	0.0001	0.0001	0.0001	1.65133	0.0001	0.0001	0.0001	0.0001	0.909665	0.000234247	-12.0597	7.5539e-05	0.0183322	down	yes
224047	i	chr3	+	188181381	188189960	MSTRG.55201.5	2	8511	MSTRG.55201	LPP	0.0001	0.0001	0.001059	0.0001	0.0001	0.0001	3.06026	5.72623	0.0001	0.0001	0.000689	0.0001	0.000177411	-12.4606	0.000100457	0.022183	down	yes
170737	o	chr2	+	60874683	60906891	MSTRG.41812.2	2	3351	MSTRG.41812	REL	0.0001	0.0001	0.0001	0.0001	0.0001	0.0001	1.67779	0.081482	0.0001	0.0001	0.0001	0.617076	0.000252457	-11.9517	0.000102703	0.022327	down	yes
195607	o	chr21	+	8171022	8218919	MSTRG.48055.1	3	1471	MSTRG.48055	FP671120	0.0001	0.0001	0.0001	0.0001	0.0001	0.043961	0.0001	23.0381	30.0923	5.50884	0.018238	0.0001	0.000757975	-10.3656	0.000112693	0.0238639	down	yes
13634	o	chr1	-	16740526	17315705	MSTRG.3657.3	3	356	MSTRG.3657	ATP13A2	0.0001	0.037182	0.0001	0.0001	0.0001	0.068021	58.0439	0.0001	0.0001	4946.05	0.0001	0.0001	2.11033e-05	-15.5322	0.000114732	0.0241912	down	yes
148693	i	chr18	-	74820254	74823503	MSTRG.37169.2	2	3165	MSTRG.37169	ZNF407	0.0001	0.0001	0.0001	0.0001	0.0001	0.0001	0.0001	0.665498	0.0001	0.0001	0.524459	0.755781	0.000308319	-11.6633	0.000195516	0.0338682	down	yes
189320	i	chr20	+	8385656	8397524	MSTRG.46619.2	2	11801	MSTRG.46619	PLCB1	0.0001	0.0001	0.0001	0.0001	0.0001	0.0001	0.0001	0.0001	2.08497	0.0001	0.0001	0.98832	0.000195205	-12.3227	0.000196714	0.0339778	down	yes
279550	i	chr7	-	112161979	112167441	MSTRG.70927.2	2	5430	MSTRG.70927	DOCK4	0.0001	0.0001	0.0001	0.0001	0.0001	0.0001	0.0001	5.7419	0.0001	1.31099	0.0001	0.0001	8.50667e-05	-13.521	0.000210231	0.0348688	down	yes
89505	i	chr13	+	110253865	110255710	MSTRG.23113.1	2	1799	MSTRG.23113	COL4A1	0.0001	0.0001	0.0001	0.0001	0.0001	0.0001	0.0001	0.0001	0.0001	7.23697	6.21504	0.0001	4.46017e-05	-14.4525	0.000232945	0.0359644	down	yes
216761	u	chr3	+	117365778	117388430	MSTRG.53472.1	3	16455	MSTRG.53472	.	0.0001	0.0001	0.0001	0.0001	0.0001	0.0001	0.0001	0.0001	0.388655	0.0001	0.0001	1.15625	0.000388272	-11.3306	0.000253663	0.0376236	down	yes
199089	j	chr21	+	45288102	45297625	MSTRG.48813.4	3	7324	MSTRG.48813	LINC00205	0.0001	0.0001	0.0001	0.0001	0.0001	0.0001	0.0001	0.0001	0.0001	0.0001	2.12382	0.650027	0.000216275	-12.1748	0.000258854	0.0376375	down	yes
208121	i	chr3	-	23312521	23318612	MSTRG.51031.2	2	5956	MSTRG.51031	UBE2E2	0.0001	0.0001	0.0001	0.0001	0.0001	0.0001	2.7003	0.0001	0.0001	0.868946	0.0001	0.0001	0.000168084	-12.5385	0.000263784	0.0376505	down	yes
82895	u	chr12	-	124761588	124768496	MSTRG.21177.3	2	2204	MSTRG.21177	.	0.0001	0.0001	0.0001	0.0001	0.0001	0.0001	3.77623	0.0001	0.0001	0.0001	4.27924	0.0001	7.44799e-05	-13.7128	0.000263904	0.0376505	down	yes
37634	i	chr1	-	246228100	246234126	MSTRG.9856.3	2	5105	MSTRG.9856	SMYD3	0.0001	0.0001	0.0001	0.0001	0.0001	0.0001	0.0001	0.0001	3.41953	0.0001	1.33386	0.0001	0.000126215	-12.9518	0.00026392	0.0376505	down	yes
298397	i	chr9	+	28425371	28434489	MSTRG.75810.2	2	9097	MSTRG.75810	LINGO2	0.0001	0.0001	0.0001	0.0001	0.0001	0.0001	0.529362	0.0001	0.0001	0.0001	0.0001	1.33381	0.000321963	-11.6008	0.000275197	0.0384355	down	yes
82778	j	chr12	-	123925559	123931493	MSTRG.21183.2	2	5031	MSTRG.21183	DNAH10OS	0.0001	0.0001	0.0001	0.0001	0.0001	0.0001	0.0001	0.0001	1.27044	0.0001	1.99369	0.0001	0.000183794	-12.4096	0.000300116	0.0397188	down	yes
13629	o	chr1	-	16740413	16896504	MSTRG.3657.2	2	739	MSTRG.3657	MST1L	0.214149	0.310366	0.126084	0.217392	0.540236	0.786309	28.7681	0.789312	0.804199	33.8595	0.266433	0.269556	0.0338887	-4.88305	0.000306066	0.0397568	down	yes
142131	x	chr17	+	81510373	81510696	MSTRG.35434.1	2	274	MSTRG.35434	ACTG1	0.0001	0.0001	0.0001	0.0001	0.0001	0.0001	0.0001	0.0001	0.0001	26.7973	0.0001	20.2264	1.27594e-05	-16.2581	0.000307572	0.0397568	down	yes
277611	i	chr7	+	99405059	99408461	MSTRG.70477.1	1	3403	MSTRG.70477	PDAP1	0.0001	0.0001	0.0001	0.0001	0.0001	0.0001	0.0001	2.24547	0.0001	2.0181	0.0001	0.0001	0.000140714	-12.7949	0.000318797	0.040267	down	yes
174767	j	chr2	-	99169388	99180962	MSTRG.42730.7	8	807	MSTRG.42730	MITD1	0.0001	0.0001	0.0001	0.0001	0.0001	0.0001	0.0001	1.68234	0.0001	2.53361	0.0001	1.68911	0.000101603	-13.2648	0.000352292	0.0410651	down	yes
142693	i	chr17	+	82267081	82272072	MSTRG.35503.1	2	2411	MSTRG.35503	CSNK1D	0.0001	0.0001	0.0001	0.0001	0.0001	0.0001	0.0001	0.0001	3.65215	0.0001	1.49665	0.0001	0.000116523	-13.0671	0.000355994	0.0410651	down	yes
114520	j	chr16	+	3020391	3022383	MSTRG.29483.8	4	929	MSTRG.29483	TNFRSF12A	0.0001	0.0001	0.0001	0.0001	0.0001	0.0001	0.0001	5.40629	0.0001	6.20772	0.0001	0.0001	5.166e-05	-14.2406	0.000362944	0.0410977	down	yes
301717	o	chr9	-	88330027	88398866	MSTRG.76794.1	2	2380	MSTRG.76794	AL353748	0.0001	0.0001	0.0001	0.0001	0.0001	0.0001	1.50638	0.0001	3.21159	0.0001	0.0001	0.0001	0.000127162	-12.941	0.000366157	0.0411175	down	yes
218297	i	chr3	+	129172589	129174331	MSTRG.53762.4	2	1719	MSTRG.53762	CNBP	0.0001	0.0001	0.0001	0.0001	0.0001	0.0001	1.66874	0.0001	4.68079	0.0001	0.0001	0.0001	9.44892e-05	-13.3695	0.000378922	0.041232	down	yes
126831	o	chr17	-	2555317	2599847	MSTRG.32130.1	2	2376	MSTRG.32130	EIF4A1P9	0.0001	0.0001	0.0001	0.0001	0.0001	0.0001	0.601198	5.57985	0.0001	0.0001	0.0001	0.0001	9.70646e-05	-13.3307	0.000382935	0.041306	down	yes
204180	i	chr22	-	40622890	40629438	MSTRG.50107.2	2	3719	MSTRG.50107	MRTFA	0.0001	0.0001	0.0001	0.0001	0.0001	0.0001	0.0001	0.0001	0.0001	0.617782	1.79408	0.0001	0.000248729	-11.9731	0.000390796	0.041557	down	yes
20811	j	chr1	-	67701447	67832365	MSTRG.5280.1	4	4846	MSTRG.5280	GNG12	0.055088	0.212467	0.045591	0.002968	0.023192	0.123951	0.4553	0.055418	0.157498	12.0358	0.447777	0.180957	0.0347457	-4.84702	0.000398357	0.0417835	down	yes
13910	i	chr1	+	19461128	19462194	MSTRG.3722.2	2	1029	MSTRG.3722	CAPZB	0.0001	0.0001	0.0001	0.0001	0.0001	0.003908	0.000292	2.4636	0.0001	1.85551	0.557869	0.0001	0.000903747	-10.1118	0.00042	0.0428056	down	yes
282656	i	chr7	-	143896969	143901724	MSTRG.71713.4	2	4736	MSTRG.71713	TCAF1	1.6e-05	0.0001	0.0001	2e-05	0.0001	0.0001	4.21372	0.0001	3.74839	0.0001	0.0001	0.0001	5.47566e-05	-14.1566	0.000461241	0.0451502	down	yes
148917	i	chr18	+	77035688	77039102	MSTRG.37215.1	3	3243	MSTRG.37215	MBP	0.0001	0.0001	0.0001	0.0001	0.0001	0.0001	0.66145	2.12023	0.0001	0.0001	0.0001	0.0001	0.000215666	-12.1789	0.000461426	0.0451502	down	yes
151165	i	chr19	+	6100926	6105473	MSTRG.37704.1	2	4343	MSTRG.37704	RFX2	0.0001	0.0001	0.0001	0.0001	0.0001	0.0001	0.0001	0.0001	0.879522	0.0001	0.778793	0.0001	0.000361726	-11.4328	0.000606259	0.0551398	down	yes
43313	x	chr10	+	67993251	68054359	MSTRG.11642.1	2	2606	MSTRG.11642	HERC4	0.0001	0.0001	0.0001	0.0001	0.0001	0.001874	0.0001	0.0001	0.0001	0.0001	3.8654	2.17774	0.000392816	-11.3139	0.000626368	0.0567112	down	yes
274552	o	chr7	-	66682770	66768829	MSTRG.69572.1	2	3790	MSTRG.69572	AC027644	0.027306	0.045682	0.014251	0.015972	0.072685	0.0001	0.012464	1.82586	0.124059	0.093418	1.72805	0.115909	0.0451299	-4.46977	0.00070538	0.0617491	down	yes
125673	i	chr16	+	89353433	89357894	MSTRG.31933.1	2	3088	MSTRG.31933	ANKRD11	0.0001	0.0001	0.00112	0.0001	0.0001	0.0001	3.011	0.0001	0.0001	0.0001	0.853147	0.0001	0.000419195	-11.2201	0.000816352	0.0693382	down	yes
175705	i	chr2	+	108636124	108642725	MSTRG.43013.3	2	2715	MSTRG.43013	LIMS1	0.008104	0.0001	0.02415	0.033764	0.037501	0.010888	0.032867	0.020335	0.041497	1.57053	0.07426	0.573803	0.0494996	-4.33644	0.00127131	0.095149	down	yes
168705	j	chr2	+	37920925	37929485	MSTRG.41215.1	2	253	MSTRG.41215	RMDN2	0.0001	0.0001	0.0001	0.0001	0.0001	0.0001	0.0001	2.04212	3.05282	3.79478	0.0001	0.0001	6.74914e-05	-13.8549	0.00135026	0.0996134	down	yes
111018	u	chr15	+	88895661	88898527	MSTRG.28758.2	2	2841	MSTRG.28758	.	0.0001	0.01171	0.0001	0.0001	0.0001	0.0098	0.518623	0.0001	0.01398	0.012571	1.9908	0.0001	0.00863899	-6.85492	0.00140972	0.101738	down	yes
207567	i	chr3	+	15272041	15272880	MSTRG.50928.7	3	774	MSTRG.50928	SH3BP5	0.0001	0.0001	0.0001	0.0001	0.0001	0.0001	0.088322	0.0001	1.45988	0.0001	1.11307	0.0001	0.000225431	-12.115	0.00178854	0.120853	down	yes
164631	o	chr19	-	57284711	57333774	MSTRG.40272.1	2	2162	MSTRG.40272	AC005261	0.01754	0.043163	0.0001	0.0001	0.012997	0.02959	0.000904	3.4159	0.0001	0.066358	0.908714	0.017456	0.0234702	-5.41303	0.00182328	0.122525	down	yes
113289	j	chr16	-	681670	684153	MSTRG.29274.1	6	1997	MSTRG.29274	JMJD8	0.000734	0.016263	0.191966	0.043086	0.024203	0.003272	7.74411	0.725702	0.026196	0.057036	0.000294	0.027484	0.0325754	-4.94007	0.0022238	0.140624	down	yes
248334	o	chr5	+	134848555	134880409	MSTRG.62098.1	2	1517	MSTRG.62098	TXNDC15	0.119848	0.331272	0.165521	0.0001	0.006453	0.288656	2.21263	0.990202	0.792584	1.72328	1.54128	0.993592	0.110479	-3.17815	0.00250215	0.152945	down	yes
44045	u	chr10	+	73366774	73368223	MSTRG.11872.2	2	1304	MSTRG.11872	.	0.0001	0.0001	0.0001	0.0001	0.0001	0.0001	0.0001	1.79132	0.0001	0.0001	0.0001	1.04857	0.000211246	-12.2088	0.00283473	0.167328	down	yes
279192	i	chr7	-	107174755	107176578	MSTRG.70834.2	2	1515	MSTRG.70834	HBP1	0.0001	0.0001	0.0001	0.0001	0.0001	0.0001	0.0001	0.0001	1.44395	0.0001	0.792813	0.0001	0.000268196	-11.8644	0.00307241	0.177306	down	yes
208033	j	chr3	+	19982947	19985144	MSTRG.50996.10	2	1803	MSTRG.50996	RAB5A	0.227776	0.115626	0.059804	0.18068	0.206173	0.183475	0.068658	0.2586	4.19826	2.24464	1.26716	0.159878	0.118764	-3.07383	0.00351895	0.195476	down	yes
33955	j	chr1	-	207803063	207823185	MSTRG.8667.6	2	15334	MSTRG.8667	MIR29B2CHG	0.07109	0.217537	0.028638	0.051619	0.131152	0.039671	3.2454	0.065534	0.219423	0.020534	0.540257	1.01308	0.105737	-3.24144	0.00356276	0.197288	down	yes
95165	i	chr14	+	61820505	61829319	MSTRG.24372.1	2	6233	MSTRG.24372	SYT16	0.077483	0.134634	0.127125	0.023979	0.143179	0.073152	0.086662	0.162197	0.077293	0.09524	5.5035	0.322401	0.0927685	-3.43022	0.00362264	0.198981	down	yes
93560	o	chr14	+	49789768	49862846	MSTRG.23993.1	2	1259	MSTRG.23993	RNU6-539P	0.474789	1.9748	0.587454	1.06428	2.16747	7.65876	2.97244	1.51806	4.16872	11.9056	103.924	5.20434	0.107389	-3.21909	0.00364769	0.199778	down	yes
125624	o	chr16	+	89269859	89272980	MSTRG.31930.2	2	1614	MSTRG.31930	AC137932	0.0001	0.0001	0.0001	0.0001	0.0001	0.0001	0.0001	0.591741	0.0001	0.0001	0.0001	1.05577	0.000364098	-11.4234	0.00396686	0.211952	down	yes
260801	u	chr6	-	57056565	57059185	MSTRG.65414.2	2	2162	MSTRG.65414	.	0.0001	0.0001	0.0001	0.0001	0.0001	0.0001	0.615413	0.0001	0.0001	0.0001	0.0001	0.48225	0.000546417	-10.8377	0.00416425	0.218217	down	yes
48325	i	chr10	+	119044144	119049758	MSTRG.12981.1	2	5014	MSTRG.12981	EIF3A	0.181527	0.065737	0.141043	0.191616	0.116194	0.115311	0.178715	0.186374	0.225387	2.11704	0.125805	3.28109	0.132707	-2.91368	0.00477824	0.239756	down	yes
265637	j	chr6	+	136184010	136195424	MSTRG.66708.5	3	4041	MSTRG.66708	PDE7B	0.011196	0.030087	0.040316	0.022687	0.015777	0.044066	0.010491	0.0001	0.64994	0.021972	1.50177	0.036295	0.0739131	-3.75803	0.00493329	0.245023	down	yes
175869	u	chr2	.	109890552	109890886	MSTRG.43090.1	1	335	MSTRG.43090	.	0.0001	0.0001	0.0001	0.0001	0.0001	0.0001	0.0001	0.0001	2.35888	0.0001	0.0001	3.39731	0.000104228	-13.228	0.00520292	0.254502	down	yes
247620	j	chr5	+	131245493	131401617	MSTRG.61920.1	7	10757	MSTRG.61920	CDC42SE2	0.0001	0.0001	0.0001	0.0001	0.0001	0.0001	0.0001	0.0001	0.088411	0.0001	0.0001	0.084258	0.00346683	-8.17217	0.00536743	0.259394	down	yes
195631	o	chr21	-	8209642	8255514	MSTRG.48058.11	2	1662	MSTRG.48058	FP671120	0.510032	0.0001	0.69222	0.0001	0.575639	0.0001	0.992142	0.0451	0.0001	59.4261	15.0016	1.01178	0.0232514	-5.42654	0.00569204	0.270779	down	yes
5092	j	X	-	73827490	73845711	MSTRG.1559.29	7	4468	MSTRG.1559	XIST	0.282963	0.049176	0.0001	0.0001	0.04489	0.047667	1.67023	0.063489	0.050605	2.2712	0.04509	2.82818	0.0613233	-4.02742	0.00592765	0.279143	down	yes
293852	u	chr8	.	123749438	123750504	MSTRG.74552.1	1	1067	MSTRG.74552	.	0.0001	0.0001	0.0001	0.096582	0.036943	0.0001	0.072422	0.208949	0.915733	0.078553	1.83756	0.055201	0.0422687	-4.56427	0.00597298	0.281008	down	yes
144859	i	chr18	+	22214823	22217138	MSTRG.36060.3	2	745	MSTRG.36060	AC091588	0.0001	0.0001	0.0001	0.0001	0.034711	0.0001	0.0001	1.0944	0.0001	1.11414	2.76532	0.0001	0.00707879	-7.14228	0.00603721	0.283079	down	yes
53708	j	chr11	+	30323133	30338501	MSTRG.14394.2	3	2133	MSTRG.14394	ARL14EP	0.076344	0.0001	0.0001	0.0001	0.020128	0.086063	0.081071	1.49676	0.077337	2.05449	0.131332	0.0001	0.0475997	-4.3929	0.00632357	0.292224	down	yes
106662	u	chr15	-	60313275	60330099	MSTRG.27598.1	2	14166	MSTRG.27598	.	0.197826	0.162503	0.257745	0.068581	0.37172	0.064123	0.241214	0.492414	0.370232	0.28322	5.01677	0.432102	0.164205	-2.60643	0.00639146	0.294617	down	yes
195681	o	chr21	-	8389038	8442253	MSTRG.48058.35	3	2424	MSTRG.48058	FP236383	0.162262	0.867208	0.943335	0.175261	0.429162	0.0001	16.9529	2.45673	11.6048	0.244031	0.221471	0.237814	0.0812581	-3.62134	0.00686485	0.312327	down	yes
251327	i	chr5	.	159017314	159018670	MSTRG.62855.1	1	1357	MSTRG.62855	EBF1	0.214749	0.187549	0.185168	0.064093	0.183149	0.056536	0.3625	1.21765	0.482735	0.905026	0.158019	1.57784	0.189474	-2.39993	0.00695292	0.315309	down	yes
57195	i	chr11	+	62528460	62528966	MSTRG.15063.2	2	306	MSTRG.15063	AHNAK	0.000244	0.02457	0.000215	0.147489	0.16972	0.003769	2.43749	0.010148	0.008225	0.0053	5.54208	0.163886	0.0423658	-4.56096	0.00732964	0.328444	down	yes
84611	u	chr13	.	26999217	27003326	MSTRG.21569.1	1	4110	MSTRG.21569	.	0.018801	0.018811	0.088757	0.097539	0.045574	0.031763	0.037859	0.102864	0.184166	0.044153	1.84183	0.056036	0.132888	-2.91172	0.00747503	0.333434	down	yes
54735	o	chr11	-	43920359	43922857	MSTRG.14650.8	2	773	MSTRG.14650	ALKBH3-AS1	0.0001	0.0001	0.0001	0.0001	0.0001	0.021885	1.38885	0.0001	1.02016	0.510227	0.0001	0.0001	0.00766732	-7.02706	0.00757435	0.337025	down	yes
284046	i	chr7	-	156877898	156883298	MSTRG.72091.1	2	3859	MSTRG.72091	LMBR1	0.0001	0.0001	0.0001	0.008437	0.0001	0.0001	0.001949	0.0001	0.0001	0.825233	0.320153	0.0001	0.00778732	-7.00466	0.00807738	0.354656	down	yes
28578	j	chr1	+	156213007	156224681	MSTRG.7353.5	2	4175	MSTRG.7353	PMF1-BGLAP	0.0001	0.135321	0.0001	0.0001	0.0001	0.0001	0.0001	0.0001	2.63269	2.03021	2.21347	1.63776	0.0159521	-5.97011	0.00884864	0.380678	down	yes
215535	i	chr3	+	105780321	105824182	MSTRG.52971.1	2	42505	MSTRG.52971	CBLB	0.544226	0.511056	0.369983	0.568669	1.01081	0.295581	1.31614	1.38713	1.3757	2.4722	5.81907	0.750882	0.251527	-1.99121	0.00900968	0.385322	down	yes
228680	j	chr4	-	39607851	39638865	MSTRG.56451.11	2	4653	MSTRG.56451	SMIM14	0.002754	0.013157	0.01812	0.240729	0.003081	0.025404	0.356013	0.001852	5.21114	0.020767	0.016823	0.017939	0.0539147	-4.21318	0.00918807	0.390822	down	yes
294552	j	chr8	+	128089873	128097890	MSTRG.74828.211	3	1896	MSTRG.74828	PVT1	0.025687	0.01908	0.028091	0.0001	0.013493	0.0001	0.200302	0.405115	0.0001	0.0001	0.0001	2.29856	0.0298012	-5.06848	0.0104891	0.431557	down	yes
304185	x	chr9	+	115065605	115068843	MSTRG.77571.1	1	3239	MSTRG.77571	TNC	0.273972	0.605426	0.357186	0.3528	1.16953	0.293213	3.77205	3.06451	3.45699	0.552707	3.28873	0.905728	0.202924	-2.30099	0.0105968	0.435076	down	yes
230837	u	chr4	-	74407663	74413698	MSTRG.57167.1	2	4294	MSTRG.57167	.	0.089647	0.0001	0.140566	0.034552	0.088707	0.044883	0.178279	0.062876	0.180837	0.039788	2.43357	0.248425	0.126744	-2.98001	0.0111764	0.450943	down	yes
251339	i	chr5	.	159071056	159072131	MSTRG.62867.1	1	1076	MSTRG.62867	EBF1	0.118417	0.029077	0.149224	0.183397	0.38661	0.0001	0.609185	2.28087	0.381873	0.800488	0.241776	1.60737	0.146385	-2.77216	0.0113161	0.455827	down	yes
175757	i	chr2	.	109132245	109133630	MSTRG.43030.1	1	1386	MSTRG.43030	SH3RF3	0.13938	0.173532	0.036259	0.185355	0.113762	0.091065	0.658524	0.849066	0.238902	0.53625	0.121727	1.62811	0.183345	-2.44737	0.012005	0.47905	down	yes
40248	i	chr10	.	23478830	23491510	MSTRG.10545.1	1	12681	MSTRG.10545	AL512603	0.052605	0.090219	0.096643	0.104435	0.123623	0.036202	0.112331	0.204554	0.105423	0.091811	2.31974	0.09889	0.171759	-2.54154	0.0122609	0.486687	down	yes
214395	i	chr3	+	74276884	74280059	MSTRG.52583.1	1	3176	MSTRG.52583	CNTN3	0.011259	0.373862	0.185278	0.225809	0.037234	0.186333	2.06292	0.629603	0.784117	0.362476	0.041004	2.56161	0.158308	-2.6592	0.0123047	0.487636	down	yes
254180	j	chr6	-	3722619	3738282	MSTRG.63509.3	3	1462	MSTRG.63509	PXDC1	0.063035	0.179369	0.0001	0.0001	0.267794	0.0001	1.68944	0.344234	0.218642	0.094282	0.345074	2.7707	0.0934571	-3.41955	0.0124425	0.491451	down	yes
277506	u	chr7	.	98652383	98654503	MSTRG.70444.1	1	2121	MSTRG.70444	.	0.118598	0.250835	0.296509	0.09235	0.110191	0.014658	0.922242	0.346189	0.416121	0.342457	1.98142	0.253144	0.207233	-2.27067	0.0124686	0.491549	down	yes
122559	j	chr16	+	68093185	68138784	MSTRG.31068.39	4	1847	MSTRG.31068	NFATC3	0.163013	0.16082	0.326558	0.190453	0.076698	0.252039	3.4436	1.39737	0.118639	0.123861	1.13909	0.268758	0.180176	-2.47252	0.0129064	0.504547	down	yes
123687	u	chr16	.	74376763	74377174	MSTRG.31257.1	1	412	MSTRG.31257	.	0.0001	0.0001	0.0001	0.0001	0.134693	0.0001	2.52611	0.0001	0.127649	0.941822	3.18258	0.0001	0.0199448	-5.64785	0.0134171	0.518724	down	yes
275672	o	chr7	+	76538931	76594570	MSTRG.69916.1	2	5758	MSTRG.69916	AC004980	0.052168	0.610598	0.087044	0.085397	4.48195	0.696274	5.78273	5.43427	5.17573	6.39468	5.60504	6.95054	0.170145	-2.55516	0.0146021	0.554049	down	yes
195696	o	chr21	+	8398133	8440663	MSTRG.48055.29	2	2426	MSTRG.48055	FP236383	0.0001	0.0001	0.0001	0.844017	0.042074	0.0001	0.00637	0.0001	0.565681	171.504	0.0001	0.0001	0.00515172	-7.60073	0.0151086	0.568208	down	yes
80487	j	chr12	-	110023776	110048555	MSTRG.20667.1	3	669	MSTRG.20667	C12orf76	0.0001	0.0001	0.077317	0.0001	0.0001	0.0001	2.15172	0.799128	0.0001	0.0001	0.0001	1.37708	0.017979	-5.79755	0.0152445	0.572444	down	yes
214399	i	chr3	.	74331756	74333135	MSTRG.52587.1	1	1380	MSTRG.52587	CNTN3	0.122314	0.379528	0.201452	0.324391	0.022284	0.149185	1.94222	0.655824	0.513136	0.552921	0.078641	2.08934	0.205613	-2.282	0.0154476	0.577417	down	yes
195690	o	chr21	-	8392677	8446189	MSTRG.48058.40	6	6296	MSTRG.48058	FP236383	0.258112	1.54615	2.5499	0.167462	0.408888	26.5871	0.289466	2.13344	0.112053	343.857	73.5636	1.98533	0.0746969	-3.74281	0.0157135	0.58291	down	yes
263700	i	chr6	.	111199691	111202675	MSTRG.66177.1	1	2985	MSTRG.66177	SLC16A10	0.21834	0.047619	0.016836	0.125056	0.03957	0.110891	1.6961	0.506936	0.465764	0.226626	0.062709	0.080187	0.183757	-2.44413	0.0159897	0.590251	down	yes
134354	o	chr17	+	42304950	42381550	MSTRG.33812.1	2	888	MSTRG.33812	STAT5A	0.102045	0.272627	0.0001	0.058025	0.024545	0.032387	1.21455	1.34249	0.121664	0.019367	1.51914	0.098832	0.113467	-3.13966	0.0169623	0.614309	down	yes
214396	i	chr3	+	74284484	74285265	MSTRG.52584.1	1	782	MSTRG.52584	CNTN3	0.26946	0.647059	0.390599	0.186223	0.347132	0.587061	3.94268	1.01504	1.14944	0.563474	0.074999	5.2654	0.202109	-2.3068	0.0173479	0.623259	down	yes
28960	i	chr1	.	157810932	157819226	MSTRG.7374.1	1	8295	MSTRG.7374	FCRL1	0.089934	0.148113	0.309796	0.069585	0.050992	0.058738	0.442792	3.14476	0.843782	0.220008	0.0157	0.056083	0.153957	-2.6994	0.0174043	0.624369	down	yes
133218	u	chr17	.	37945144	37947938	MSTRG.33631.1	1	2795	MSTRG.33631	.	0.05315	0.099578	0.234477	0.032074	0.05727	0.034308	0.072877	0.042495	0.121012	0.667836	0.160041	1.5932	0.192235	-2.37906	0.0177654	0.634771	down	yes
171902	j	chr2	-	70029951	70087636	MSTRG.42257.120	6	4389	MSTRG.42257	PCBP1-AS1	0.024415	2.3e-05	0.0001	0.0001	0.025817	0.009107	0.0001	0.517386	0.010324	0.006454	0.356987	0.060859	0.0625579	-3.99866	0.018211	0.646209	down	yes
251320	i	chr5	.	159004619	159005210	MSTRG.62848.1	1	592	MSTRG.62848	EBF1	0.065264	0.143302	0.08489	0.0001	0.237536	0.0001	0.403023	1.62694	0.263633	0.511431	0.073327	1.86166	0.112066	-3.15759	0.0192693	0.672573	down	yes
263697	i	chr6	.	111185928	111192874	MSTRG.66174.1	1	6947	MSTRG.66174	SLC16A10	0.150694	0.063484	0.013365	0.06152	0.038472	0.147619	2.02833	0.268237	0.262706	0.149574	0.048439	0.047102	0.169433	-2.56122	0.0201229	0.6947	down	yes
117478	x	chr16	-	22534285	22536096	MSTRG.30105.7	5	826	MSTRG.30105	NPIPB5	0.001337	4e-06	0.0001	0.0001	0.425965	4.3e-05	0.747722	0.184753	2.12205	2e-05	2.6788	0.234103	0.0716468	-3.80295	0.0202733	0.697928	down	yes
271469	i	chr7	-	28531847	28541388	MSTRG.68665.1	2	8692	MSTRG.68665	CREB5	0.047084	0.065448	0.036884	0.274666	0.380219	0.022707	0.467678	0.505725	0.642795	0.157858	2.46711	0.129115	0.189234	-2.40175	0.0205421	0.704706	down	yes
230841	i	chr4	.	74425352	74429415	MSTRG.57171.1	1	4064	MSTRG.57171	AC021180	0.119679	0.096305	0.087131	0.124675	0.078662	0.010733	0.186371	0.078204	0.239472	0.067533	1.77189	0.124578	0.209552	-2.25462	0.0206737	0.708478	down	yes
90431	j	chr14	-	20457858	20460893	MSTRG.23283.2	6	1522	MSTRG.23283	PIP4P1	0.018249	0.0001	0.134158	0.0001	0.013533	0.113708	0.042146	1.01307	3.37871	0.0001	0.237609	0.0001	0.0599023	-4.06124	0.0210881	0.71816	down	yes
27009	i	chr1	-	151201002	151205217	MSTRG.6993.2	2	2509	MSTRG.6993	PIP5K1A	0.0001	0.065596	0.0001	0.0001	0.0001	0.0001	1.1515	0.0001	0.0001	0.096273	0.039326	0.923852	0.0298921	-5.06409	0.0214779	0.726639	down	yes
40255	u	chr10	+	23530515	23537771	MSTRG.10532.1	2	5545	MSTRG.10532	.	0.019421	0.020019	0.009063	0.081626	0.081374	0.0001	0.015237	0.129599	0.009848	0.008182	1.77069	0.017729	0.108443	-3.20499	0.0217588	0.733209	down	yes
180048	i	chr2	.	166218477	166220401	MSTRG.44122.1	1	1925	MSTRG.44122	SCN9A	0.546962	0.116035	0.264581	0.243276	0.165052	0.183202	2.48994	0.694699	1.05248	0.12753	0.351053	1.77363	0.234093	-2.09484	0.0222948	0.744082	down	yes
78450	u	chr12	-	91963002	91969370	MSTRG.20119.1	1	6369	MSTRG.20119	.	0.075377	0.019956	0.009765	0.125714	0.182865	0.05372	0.030096	0.28209	0.17582	0.129074	2.33161	0.01233	0.15785	-2.66337	0.0226208	0.752071	down	yes
263686	i	chr6	.	111157964	111160762	MSTRG.66167.1	1	2799	MSTRG.66167	SLC16A10	0.127218	0.075719	0.0001	0.13069	0.178985	0.165287	2.82015	0.476435	0.649397	0.157771	0.062696	0.083327	0.159538	-2.64803	0.0231142	0.764329	down	yes
93578	x	chr14	+	49853602	49862847	MSTRG.23993.7	2	430	MSTRG.23993	AL627171	2.1157	0.660788	3.79456	50.9111	445.99	201.721	100.929	1.18121	1252.35	5787.2	9.28557	620.195	0.0907451	-3.46204	0.0233258	0.768991	down	yes
262500	i	chr6	.	90026915	90028326	MSTRG.65734.1	1	1412	MSTRG.65734	BACH2	0.073452	0.328529	0.205217	0.72906	0.317381	0.210326	1.102	1.85597	1.20255	0.463826	0.971255	1.3804	0.267197	-1.90402	0.0235888	0.775575	down	yes
230840	i	chr4	-	74420092	74424352	MSTRG.57170.1	1	4261	MSTRG.57170	AC021180	0.106686	0.024428	0.166079	0.119168	0.065938	0.0001	0.10299	0.037897	0.20886	0.070451	2.32374	0.221331	0.162683	-2.61986	0.0238718	0.783828	down	yes
237798	u	chr4	.	180246917	180249172	MSTRG.59044.1	1	2256	MSTRG.59044	.	0.139012	0.343103	0.26036	0.354988	0.185571	0.230713	1.36419	0.402308	0.896168	0.719374	0.423937	1.51784	0.284335	-1.81434	0.0242525	0.793405	down	yes
40252	i	chr10	.	23509298	23515063	MSTRG.10549.1	1	5766	MSTRG.10549	AL512603	0.0001	0.039939	0.032081	0.072061	0.174983	0.0001	0.081375	0.186458	0.133826	0.069249	2.16484	0.035555	0.119516	-3.06472	0.0243217	0.794609	down	yes
84616	u	chr13	.	27019599	27039908	MSTRG.21577.1	1	20310	MSTRG.21577	.	0.107191	0.080977	0.087279	0.159039	0.196067	0.062686	0.141642	0.212237	0.218749	0.074394	2.29155	0.114349	0.227074	-2.13876	0.0246394	0.800985	down	yes
237795	u	chr4	.	180240195	180241155	MSTRG.59041.1	1	961	MSTRG.59041	.	0.20102	0.233059	0.332494	0.09982	0.357238	0.086915	1.63794	0.804583	0.936344	0.831328	0.148169	1.27448	0.232661	-2.1037	0.0247505	0.802999	down	yes
207198	j	chr3	+	12506633	12539846	MSTRG.50872.9	5	1203	MSTRG.50872	TSEN2	0.049688	0.088775	0.082484	0.002861	0.054755	0.104624	0.097908	0.373654	0.910844	0.056324	0.162125	0.696916	0.166765	-2.58411	0.0253098	0.816013	down	yes
105310	i	chr15	.	48237658	48239447	MSTRG.27194.1	1	1790	MSTRG.27194	SLC12A1	0.0001	0.070838	0.092091	0.028786	0.057006	0.0001	0.023601	2.19369	0.658146	0.0001	0.212414	0.019136	0.080114	-3.6418	0.0266403	0.843741	down	yes
187192	i	chr2	.	236569968	236571508	MSTRG.46113.1	1	1541	MSTRG.46113	ACKR3	0.165369	0.020596	0.19567	0.486616	0.272943	0.145242	2.94202	0.951052	0.470456	0.485235	0.080814	0.916417	0.220054	-2.18407	0.026909	0.849965	down	yes
26335	i	chr1	-	148893133	148914208	MSTRG.6965.1	2	19189	MSTRG.6965	PDE4DIP	0.014499	0.042096	0.021527	0.018603	0.060898	0.009528	0.032697	0.028234	0.02906	0.015445	0.784034	0.015194	0.184766	-2.43623	0.027017	0.851827	down	yes
265380	i	chr6	.	134278814	134280629	MSTRG.66659.1	1	1816	MSTRG.66659	SGK1	0.291141	0.567622	0.086454	0.430635	0.283721	0.149737	2.07893	0.559535	1.39832	0.85992	0.743316	0.90592	0.276402	-1.85516	0.0270518	0.85195	down	yes
263689	i	chr6	.	111165290	111167372	MSTRG.66170.1	1	2083	MSTRG.66170	SLC16A10	0.303942	0.087231	0.021731	0.042895	0.088715	0.273414	2.8325	0.669143	0.342279	0.308003	0.062372	0.094254	0.189838	-2.39716	0.0270729	0.852123	down	yes
195688	o	chr21	-	8389460	8442282	MSTRG.48058.39	5	5095	MSTRG.48058	FP236383	0.0001	0.0001	0.0001	0.92109	1.98741	0.058324	0.0001	10.4841	1.16072	44.055	0.717014	3.1515	0.0498104	-4.32741	0.0274503	0.861508	down	yes
40247	i	chr10	-	23464456	23478184	MSTRG.10544.1	1	13729	MSTRG.10544	AL512603	0.257908	0.161033	0.182608	0.204624	0.249865	0.082087	0.186565	0.449358	0.321462	0.220965	2.9535	0.298455	0.256895	-1.96075	0.0275722	0.863418	down	yes
20812	j	chr1	-	67701447	67832365	MSTRG.5280.2	4	4360	MSTRG.5280	GNG12	0.0001	0.248534	0.0001	0.068467	0.0001	0.0001	35.4402	0.0001	0.0001	0.0001	0.15174	0.0001	0.00891767	-6.80912	0.0277867	0.864882	down	yes
275207	i	chr7	.	74300781	74301366	MSTRG.69768.1	1	586	MSTRG.69768	CLIP2	0.065932	0.564702	0.292553	0.527575	0.338006	0.074435	1.88464	1.38726	0.995276	0.435132	1.90318	1.30855	0.23543	-2.08663	0.028036	0.870422	down	yes
294782	o	chr8	+	129952473	129975079	MSTRG.74693.5	2	7841	MSTRG.74693	AC131568	0.009785	0.004164	0.003205	0.003286	0.009805	0.075539	0.0001	2.05373	0.092752	0.0001	0.000157	0.0001	0.0492719	-4.34309	0.0289236	0.890365	down	yes
263696	i	chr6	+	111180596	111183184	MSTRG.66173.1	1	2589	MSTRG.66173	SLC16A10	0.174844	0.120786	0.0001	0.059706	0.026564	0.118054	2.17932	0.224446	0.437532	0.115142	0.031631	0.047221	0.164747	-2.60168	0.0293366	0.896883	down	yes
293854	u	chr8	.	123758840	123762769	MSTRG.74564.1	1	3930	MSTRG.74564	.	0.009831	0.043173	0.012787	0.16705	0.220664	0.0001	0.123792	0.1547	0.571596	0.043637	1.66971	0.174532	0.165672	-2.5936	0.0300691	0.911493	down	yes
201421	j	chr22	+	26485835	26494770	MSTRG.49405.2	4	3843	MSTRG.49405	SRRD	0.027819	0.0001	0.037258	0.070931	0.131528	0.066444	0.0001	0.0001	2.43922	0.083315	0.13407	0.820204	0.0960826	-3.37958	0.0301356	0.912735	down	yes
217733	j	chr3	-	125827377	125894477	MSTRG.53622.12	6	10591	MSTRG.53622	LINC02614	0.226716	0.095145	0.018363	0.220965	0.0001	0.00684	0.218607	0.073888	1.10223	0.400502	1.27182	0.208014	0.173471	-2.52724	0.0303806	0.914671	down	yes
145267	j	chr18	-	26081122	26091339	MSTRG.36128.32	2	6704	MSTRG.36128	SS18	0.0001	0.011829	0.021778	0.0001	0.0001	0.041491	3.28861	0.124357	0.0001	0.0001	0.0001	0.0001	0.0220891	-5.50052	0.0307725	0.923293	down	yes
231199	x	chr4	+	77766889	77818481	MSTRG.57245.1	2	15534	MSTRG.57245	CNOT6L	1.19144	0.579728	0.996156	0.747697	1.60981	1.62446	1.21896	18.3529	3.6901	0.544372	2.29016	1.00808	0.249009	-2.00573	0.0310913	0.929092	down	yes
125359	i	chr16	.	88248325	88249074	MSTRG.31794.1	1	750	MSTRG.31794	AC138512	0.388553	0.197246	0.295706	0.117183	0.296152	0.573337	2.64588	2.61227	0.363261	0.596954	0.158862	1.61559	0.233732	-2.09707	0.0315549	0.939222	down	yes
224555	u	chr3	.	194390782	194391867	MSTRG.55301.1	1	1086	MSTRG.55301	.	0.08011	0.185596	0.046275	0.129551	0.072594	0.0001	0.271193	0.702693	0.100562	0.0001	2.00938	0.483887	0.144129	-2.79457	0.0326613	0.962222	down	yes
105313	i	chr15	+	48256167	48257260	MSTRG.27190.19	1	1094	MSTRG.27190	SLC12A1	0.211898	0.0001	0.204923	0.094198	0.027854	0.108444	0.135361	3.76564	1.61475	0.0001	0.274101	0.025456	0.111328	-3.16711	0.033352	0.975246	down	yes
304184	x	chr9	+	115048946	115050920	MSTRG.77570.1	1	1975	MSTRG.77570	TNC	0.09809	0.496868	0.311841	0.24091	0.944363	0.309824	2.00413	2.00241	2.12843	0.345861	2.15767	0.567546	0.260904	-1.93841	0.0346647	1	down	yes
17041	u	chr1	.	39013253	39013796	MSTRG.4397.1	1	544	MSTRG.4397	.	0.358637	0.189679	0.554279	0.229069	0.278537	0.586579	0.950403	1.05728	1.09597	0.81443	2.93864	1.37528	0.266859	-1.90585	0.034694	1	down	yes
237818	u	chr4	.	180340247	180340575	MSTRG.59064.1	1	329	MSTRG.59064	.	0.393532	0.514341	0.372124	0.358216	0.096021	0.331451	2.87063	0.677655	2.18768	1.77598	0.671889	0.786361	0.230283	-2.11852	0.0352578	1	down	yes
36915	i	chr1	.	237277541	237280455	MSTRG.9549.1	1	2915	MSTRG.9549	RYR2	0.258269	0.253153	0.131623	0.362615	0.158724	0.248385	2.21461	1.24523	0.631061	0.331574	0.3573	0.323434	0.276839	-1.85288	0.0353149	1	down	yes
205342	i	chr22	.	49543569	49545408	MSTRG.50362.1	1	1840	MSTRG.50362	C22orf34	0.018987	0.083546	0.021695	0.084011	0.226083	0.139378	0.675223	1.76456	0.243518	0.210886	0.070777	0.099664	0.187201	-2.41734	0.0355963	1	down	yes
105311	x	chr15	-	48240166	48295598	MSTRG.27195.1	7	1286	MSTRG.27195	SLC12A1	0.056678	0.0001	0.258022	0.0001	0.0001	0.0001	0.135035	3.57344	0.678537	0.034152	0.417121	0.0001	0.065125	-3.94064	0.0356652	1	down	yes
42693	i	chr10	.	58551394	58551817	MSTRG.11406.1	1	424	MSTRG.11406	BICC1	0.363845	0.100041	0.301356	0.212884	0.414402	0.0001	0.426554	1.86555	1.2463	0.453789	1.83379	1.22691	0.197455	-2.34041	0.0359522	1	down	yes
93484	o	chr14	-	49562758	49586872	MSTRG.23907.2	2	299	MSTRG.23907	RPS29	0.0001	0.932763	2.06216	6.42428	3.37408	30.0207	230.184	0.0001	2.10707	84.4316	9.70176	64.7435	0.109452	-3.19163	0.0361248	1	down	yes
258822	i	chr6	-	36355415	36356320	MSTRG.64686.3	1	906	MSTRG.64686	ETV7	1.08789	0.496407	0.336746	0.85934	0.56021	0.0001	2.47796	2.02776	3.36277	0.629828	3.40137	1.64755	0.246596	-2.01978	0.0369402	1	down	yes
251331	i	chr5	.	159033093	159036243	MSTRG.62859.1	1	3151	MSTRG.62859	EBF1	0.176401	0.237773	0.10412	0.104783	0.382217	0.013843	0.436516	1.65521	0.309105	0.384957	0.130242	1.26118	0.243975	-2.03519	0.037785	1	down	yes
38356	u	chr10	-	3739867	3743704	MSTRG.9977.1	1	3838	MSTRG.9977	.	0.088887	0.10417	0.181505	0.134254	0.115526	0.02273	0.151437	0.201151	0.027497	0.047114	2.24141	0.158253	0.228901	-2.1272	0.0380662	1	down	yes
36129	u	chr1	-	230291913	230296827	MSTRG.9312.2	2	4880	MSTRG.9312	.	0.156264	0.0001	0.0001	0.0001	0.0001	0.0001	0.0001	0.0001	0.152137	0.0001	6.27165	0.807194	0.0216786	-5.52759	0.0382238	1	down	yes
24138	i	chr1	+	110231262	110232133	MSTRG.6203.9	1	872	MSTRG.6203	KCNC4	0.348175	0.545055	0.561396	0.168888	0.777128	0.245674	2.2051	1.51488	1.35523	0.904369	0.585379	1.95658	0.310544	-1.68713	0.0382327	1	down	yes
182395	i	chr2	+	191106724	191118912	MSTRG.44735.1	1	12189	MSTRG.44735	STAT4	0.677764	0.274186	0.664467	1.26876	0.737569	0.750557	4.87736	3.72799	1.85013	1.50558	1.8443	0.299288	0.310061	-1.68938	0.0391842	1	down	yes
68883	u	chr12	.	9209967	9211847	MSTRG.17538.1	1	1881	MSTRG.17538	.	0.061038	0.037344	0.241874	0.185438	0.283875	0.112821	0.530226	2.48507	0.648954	0.036178	0.112199	0.282927	0.225218	-2.15061	0.0396094	1	down	yes
166179	u	chr2	+	9560506	9562628	MSTRG.40574.1	2	1632	MSTRG.40574	.	0.28039	0.213576	0.082334	0.284268	0.213139	0.084068	0.311946	0.538256	0.263671	0.215683	2.15802	0.388691	0.298683	-1.74331	0.0403591	1	down	yes
187193	i	chr2	.	236572303	236574060	MSTRG.46114.1	1	1758	MSTRG.46114	ACKR3	0.205511	0.368511	0.028586	0.467916	0.484547	0.147814	3.16518	0.937767	0.712752	0.502117	0.392982	0.763537	0.263021	-1.92675	0.0405827	1	down	yes
36428	u	chr1	.	233693966	233696520	MSTRG.9392.1	1	2555	MSTRG.9392	.	0.056197	0.10638	0.113481	0.296568	0.193562	0.014106	0.179937	0.504296	0.370372	0.180709	1.67986	0.069703	0.261416	-1.93558	0.0409935	1	down	yes
279612	u	chr7	.	112501526	112505934	MSTRG.70894.1	1	4409	MSTRG.70894	.	0.169915	0.052095	0.0791	0.0001	0.0428	0.0001	0.039009	0.097637	0.112124	0.022878	1.76026	0.091997	0.162018	-2.62578	0.0413613	1	down	yes
186133	j	chr2	-	228550962	228611371	MSTRG.45775.12	2	3328	MSTRG.45775	LINC01807	0.886325	0.713767	0.379709	1.12552	1.1387	0.42754	6.04909	1.30247	3.63079	0.942041	2.83264	1.04411	0.295647	-1.75805	0.0413972	1	down	yes
58406	j	chr11	+	65422800	65445540	MSTRG.15237.9	3	21754	MSTRG.15237	NEAT1	0.0001	0.0001	1.50067	0.923083	1.09529	0.0001	15.3553	0.0001	0.0001	27.7611	46.7355	0.841559	0.0388047	-4.68763	0.041834	1	down	yes
88154	u	chr13	.	80307234	80308178	MSTRG.22687.1	1	945	MSTRG.22687	.	0.216022	0.040111	0.407898	0.046791	0.173508	0.0001	0.577656	0.806912	0.104707	0.191348	2.1279	0.610162	0.200157	-2.3208	0.0427432	1	down	yes
54101	i	chr11	-	33345164	33347174	MSTRG.14437.1	1	2011	MSTRG.14437	HIPK3	0.4799	0.561708	0.623861	0.905595	0.678546	0.495791	3.02453	0.705407	0.542104	3.16286	3.52622	1.19017	0.30823	-1.69792	0.0434433	1	down	yes
265370	i	chr6	.	134241949	134242188	MSTRG.66651.1	1	240	MSTRG.66651	SGK1	1.27816	0.582236	0.5569	0.653978	1.23358	0.498189	3.02058	2.12391	2.56406	2.71343	1.90752	4.64258	0.282997	-1.82114	0.044125	1	down	yes
224166	u	chr3	.	189934809	189939180	MSTRG.55165.1	1	4372	MSTRG.55165	.	0.43277	0.117285	0.292421	0.495412	0.190394	0.176966	0.518109	0.449368	1.05251	0.305155	2.51758	0.791982	0.302633	-1.72436	0.0447909	1	down	yes
225525	j	chr3	+	198210845	198216242	MSTRG.55462.19	4	677	MSTRG.55462	FAM157A	0.0001	1e-06	0.0001	0.219963	0.0001	0.005814	0.0001	0.319915	1.16887	1.54604	0.000809	0.004861	0.0743532	-3.74946	0.0451676	1	down	yes
6793	i	X	+	109701734	109721723	MSTRG.2110.2	2	18268	MSTRG.2110	ACSL4	0.0001	0.028993	1.01015	0.092275	0.408561	0.007751	0.012524	3.80255	4.83043	0.004604	5.05122	0.005827	0.112921	-3.14661	0.0451711	1	down	yes
124952	i	chr16	.	85188932	85190072	MSTRG.31679.1	1	1141	MSTRG.31679	GSE1	0.066282	0.176386	0.305812	0.11498	0.224436	0.190466	1.45939	0.194358	0.201273	0.342618	0.152587	2.11244	0.241641	-2.04906	0.0453017	1	down	yes
1194	i	X	.	17626919	17627878	MSTRG.442.1	1	960	MSTRG.442	NHS	0.446987	0.167338	0.23761	0.426723	0.185503	0.293564	1.40599	0.168208	0.979072	0.337	1.29899	1.56953	0.305225	-1.71206	0.0463759	1	down	yes
63878	u	chr11	+	110545097	110568884	MSTRG.16598.1	2	18793	MSTRG.16598	.	0.546146	0.739772	1.00045	0.625051	0.725716	0.478655	0.992548	1.09724	1.5495	0.664867	5.94929	1.34959	0.354717	-1.49526	0.0465233	1	down	yes
130977	u	chr17	.	21333429	21338765	MSTRG.32991.1	1	5337	MSTRG.32991	.	0.08605	0.126911	0.156287	0.071622	0.193723	0.024519	0.021099	0.077827	0.068736	0.178509	2.17703	0.235228	0.238944	-2.06525	0.0468507	1	down	yes
105314	i	chr15	.	48261562	48262529	MSTRG.27196.1	1	968	MSTRG.27196	SLC12A1	0.11974	0.0001	0.509218	0.046623	0.081444	0.0001	0.437508	4.1243	1.11341	0.083429	0.569943	0.0001	0.11965	-3.06311	0.0470939	1	down	yes
49106	i	chr10	-	127988407	127996940	MSTRG.13181.1	1	8534	MSTRG.13181	PTPRE	0.662208	1.59129	0.799325	2.53566	2.91515	0.550632	3.89583	3.40502	5.52462	3.09802	5.14766	4.4957	0.354141	-1.49761	0.0472887	1	down	yes
219559	i	chr3	-	140550458	140551623	MSTRG.54179.1	1	1166	MSTRG.54179	CLSTN2	0.286139	0.578503	0.421072	0.376301	0.102259	0.345835	1.23825	1.52986	0.483091	0.617065	1.25344	1.04244	0.34232	-1.54658	0.0474366	1	down	yes
237784	u	chr4	.	180198155	180203306	MSTRG.59030.1	1	5152	MSTRG.59030	.	0.468038	0.395251	0.153372	0.263792	0.166453	0.257985	1.57163	0.363227	1.0562	0.699426	0.430225	1.28494	0.315391	-1.66479	0.0477455	1	down	yes
96189	u	chr14	.	69804727	69807030	MSTRG.24789.1	1	2304	MSTRG.24789	.	0.099544	0.283205	0.084308	0.025615	0.1595	0.099627	0.097095	0.328815	0.086649	0.155499	1.96963	0.13894	0.27076	-1.88491	0.049016	1	down	yes
124612	i	chr16	.	82631881	82632713	MSTRG.31573.1	1	833	MSTRG.31573	CDH13	0.023191	0.842186	0.173073	0.051108	0.348533	0.585842	2.40039	0.390791	0.90193	0.211861	1.42959	2.51573	0.257817	-1.95558	0.0490841	1	down	yes
89528	i	chr13	-	110355679	110356771	MSTRG.23117.2	2	962	MSTRG.23117	COL4A2	0.0001	0.0001	0.0001	0.0001	0.84173	0.0001	2.11793	0.0001	1.85493	0.0001	5.52945	8.02928	0.0480402	-4.37962	0.0491129	1	down	yes
240061	i	chr5	.	22179897	22180372	MSTRG.59589.1	1	476	MSTRG.59589	CDH12	0.0001	0.43292	0.0001	0.541245	0.165625	0.122182	1.89378	0.841671	2.21787	0.869266	0.811396	0.245137	0.183479	-2.44631	0.0491452	1	down	yes
131764	u	chr17	.	29240289	29243257	MSTRG.33206.1	1	2969	MSTRG.33206	.	0.229069	0.14768	0.162242	0.045356	0.219678	0.135453	0.320226	0.26928	0.361185	0.202381	1.82353	0.136147	0.301816	-1.72826	0.0497341	1	down	yes
251315	i	chr5	.	158990944	158992286	MSTRG.62843.1	1	1343	MSTRG.62843	EBF1	0.161083	0.454496	0.264724	0.05755	0.192656	0.0001	0.397735	1.58635	0.582638	0.317917	0.120123	1.68978	0.240835	-2.05388	0.0498201	1	down	yes
178413	0	chr2	+	144519118	144520268	ENST00000649923	2	1047	MSTRG.43755	ZEB2-AS1	0.0001	0.0001	0.0001	0.0001	0.0001	0.000586	5.07617	0.0001	0.0001	0.160522	7.31831	0.0001	8.64973e-05	-13.497	0.000166045	0.030443	down	yes
199464	0	chr22	+	15784983	15798258	ENST00000603308	7	2143	MSTRG.48921	DUXAP8	0.0001	0.0001	0.0001	0.0001	0.0001	0.0001	1.23616	0.0001	2.71739	0.0001	0.002443	0.0001	0.000151657	-12.6869	0.000201549	0.0344267	down	yes
5277	0	X	-	74245929	74293574	ENST00000664343	6	2690	MSTRG.1627	FTX	0.0001	0.0001	0.0001	0.0001	0.0001	0.0001	0.670664	0.0001	0.641912	0.682553	0.0001	0.0001	0.000300687	-11.6994	0.000285235	0.039004	down	yes
197638	0	chr21	+	34836286	34884882	ENST00000651798	2	2061	MSTRG.48497	AP000331	0.0001	0.0001	0.0001	0.0001	0.0001	0.0001	0.0001	0.0001	5.393	0.0001	0.0001	1.00382	9.37908e-05	-13.3802	0.00036593	0.0411175	down	yes
80202	0	chr12	+	108628668	108642349	ENST00000664158	3	1857	MSTRG.20612	AC007569	0.169546	0.063858	0.240892	0.195426	0.109058	0.123796	0.264472	0.152718	3.05888	1.7096	2.4936	0.838655	0.105962	-3.23838	0.000763272	0.0659339	down	yes
177134	0	chr2	+	127294227	127375075	ENST00000651019	5	1386	MSTRG.43394	AC068282	0.0001	0.0001	0.0001	0.0001	0.0001	0.0001	0.0001	0.0001	0.0001	0.84011	0.535753	0.677283	0.000292192	-11.7408	0.000800093	0.0681539	down	yes
262922	0	chr6	+	105137250	105169952	ENST00000663357	4	1543	MSTRG.65803	BVES-AS1	0.0001	0.0001	0.0001	0.0001	0.0001	0.0001	0.530034	0.96819	0.0001	0.0001	0.0001	0.43138	0.000310896	-11.6513	0.000914251	0.0753258	down	yes
164537	0	chr19	+	56765334	56800413	ENST00000652366	5	3035	MSTRG.40254	AC006115	0.0001	0.0001	0.0001	0.0001	0.0001	0.0001	0.0001	0.0001	0.0001	0.530086	0.267271	0.110057	0.000661001	-10.5631	0.000932737	0.076145	down	yes
216800	0	chr3	+	117790350	117794384	ENST00000671465	2	1452	MSTRG.53474	AC092691	0.0001	0.009507	0.0001	0.0001	0.000902	0.0001	0.0001	6.03434	6.36337	0.0001	0.0001	0.0001	0.000871827	-10.1637	0.00129102	0.0961107	down	yes
105601	0	chr15	+	50354987	50358291	ENST00000659570	2	2971	MSTRG.27305	GABPB1-AS1	0.0001	0.0001	0.0001	0.0001	0.0001	0.0001	0.0001	0.37406	0.0001	0.086827	0.293559	0.0001	0.000794969	-10.2968	0.0013668	0.100487	down	yes
157862	0	chr19	+	36797525	36804507	ENST00000655476	4	2433	MSTRG.38977	ZNF790-AS1	0.0001	0.0001	0.0001	0.0001	0.0001	0.0001	0.0001	0.0001	1.05082	1.35349	0.0001	0.0001	0.00024951	-11.9686	0.00136836	0.100487	down	yes
45319	0	chr10	-	87319256	87342391	ENST00000417860	5	1446	MSTRG.12185	NUTM2A-AS1	0.0001	0.0001	0.0001	0.0001	0.0001	0.0001	0.0001	0.0001	2.29888	0.0001	0.727984	0.0001	0.000198198	-12.3008	0.00231412	0.144703	down	yes
89308	0	chr13	+	106492315	106495986	ENST00000666523	2	3437	MSTRG.22983	AL138689	0.000743	0.00289	0.000324	0.000398	0.000584	0.000878	0.301353	0.000405	0.390338	0.000468	0.000944	0.000283	0.00838437	-6.89808	0.00231917	0.144703	down	yes
143722	0	chr18	+	5895756	5989369	ENST00000664630	3	2822	MSTRG.35739	AP001021	0.0001	0.0001	0.0001	0.0001	0.0001	0.0001	0.0001	0.927364	0.59245	0.0001	0.0001	0.0001	0.000394681	-11.307	0.00261551	0.158295	down	yes
99742	0	chr14	+	100832969	100861021	ENST00000398461	4	3452	MSTRG.25915	MEG3	0.01966	0.04175	0.006479	0.051581	0.008133	0.033733	0.038658	1.61391	0.052568	0.572814	0.005554	0.009215	0.0703687	-3.82892	0.00305428	0.176775	down	yes
104088	0	chr15	+	41892777	41899528	ENST00000653607	3	5444	MSTRG.26833	AC020659	0.0001	0.0001	0.0001	0.0001	0.0001	0.0001	0.269801	0.332766	0.0001	0.0001	0.0001	0.0001	0.000995079	-9.9729	0.00337469	0.189394	down	yes
171858	0	chr2	-	69987612	70086275	ENST00000420309	6	1611	MSTRG.42257	PCBP1-AS1	0.0001	0.0001	0.0001	0.0001	0.0001	0.0001	0.676432	0.804264	0.0001	0.0001	0.0001	0.0001	0.000405105	-11.2694	0.00457906	0.233344	down	yes
256778	0	chr6	-	30286728	30326866	ENST00000653541	5	7199	MSTRG.64351	HCG18	0.0001	0.0001	0.0001	0.0001	0.0001	0.000473	0.366465	0.0001	0.242486	0.0001	0.0001	0.0001	0.00159678	-9.29062	0.0050547	0.249541	down	yes
281253	0	chr7	-	131051865	131107928	ENST00000429901	2	900	MSTRG.71450	LINC-PINT	0.21692	0.033701	0.031931	0.053636	4.7e-05	0.092701	4.29551	4.09787	0.02969	0.002281	0.007137	0.027994	0.0506988	-4.30191	0.00560977	0.268167	down	yes
260426	0	chr6	+	52576787	52584001	ENST00000606558	4	1817	MSTRG.65093	TRAM2-AS1	0.121333	0.119268	0.063276	0.10284	0.237093	0.138756	0.586737	0.775102	0.523496	0.777275	0.400161	0.569102	0.215472	-2.21443	0.0057788	0.274108	down	yes
260438	0	chr6	+	52577431	52643026	ENST00000653743	3	4275	MSTRG.65093	TRAM2-AS1	0.0001	0.0001	0.011755	0.0001	0.0001	0.0001	0.170178	0.213584	0.0001	0.008166	0.010154	0.054873	0.026813	-5.22093	0.00629446	0.291338	down	yes
263765	0	chr6	+	111483541	111577160	ENST00000438298	3	1106	MSTRG.66188	TRAF3IP2-AS1	0.0001	0.115554	0.0001	0.0001	0.0001	0.0001	0.0001	0.784146	1.16975	0.692349	1.12869	0.001252	0.0307323	-5.0241	0.0108349	0.441522	down	yes
298120	0	chr9	-	21453847	21559831	ENST00000304425	4	2702	MSTRG.75686	MIR31HG	0.028598	0.015698	0.093456	0.027595	0.022887	0.134813	0.0001	0.030487	0.723418	0.340862	0.734683	0.49835	0.138772	-2.84921	0.0139958	0.536652	down	yes
5254	0	X	-	74202657	74292607	ENST00000654870	6	1950	MSTRG.1627	FTX	0.0001	0.0001	0.0001	0.0001	0.0001	0.04992	0.583795	0.408517	1.09821	0.084003	0.0001	0.0001	0.0231845	-5.4307	0.0151933	0.570958	down	yes
183022	0	chr2	-	200427415	200477735	ENST00000664045	5	2680	MSTRG.44900	AC012459	0.0001	0.038625	0.0001	0.0001	0.0001	0.0001	1.50006	0.0001	0.0001	0.0001	0.0001	2.1564	0.0106991	-6.54637	0.0153325	0.574209	down	yes
293749	0	chr8	-	123201172	123202743	ENST00000523330	2	819	MSTRG.74515	FAM83A-AS1	0.844131	1.42853	0.662932	0.9974	0.999046	0.146854	0.712297	1.32623	3.57113	6.91615	9.04728	1.64726	0.218726	-2.1928	0.0165478	0.604224	down	yes
299442	0	chr9	+	37079857	37090507	ENST00000625445	2	4520	MSTRG.76064	EBLN3P	0.0001	0.294431	0.074985	0.0001	0.039292	0.0001	2.80179	0.0001	4.26091	0.328642	3.12698	0.0001	0.0388845	-4.68466	0.0171219	0.617631	down	yes
105800	0	chr15	+	51457904	51460567	ENST00000560727	3	630	MSTRG.27359	AC066613	0.0001	0.0001	0.0001	0.0569	0.0001	0.0001	0.0001	1.42109	0.076268	1.3198	0.0001	0.0001	0.020373	-5.6172	0.0219808	0.736445	down	yes
280646	0	chr7	+	128455840	128493859	ENST00000462662	5	707	MSTRG.71202	AC010655	0.0001	0.057601	0.010991	0.0001	0.0001	0.293047	2.3156	0.0001	3.8374	1.18424	0.003986	0.00042	0.0492988	-4.34231	0.0223207	0.74462	down	yes
250401	0	chr5	+	149407245	149412768	ENST00000614517	1	5524	MSTRG.62608	CARMN	0.041941	0.014051	0.025647	0.045051	0.056303	0.022681	0.148326	0.017139	0.016966	0.054518	0.11116	0.701297	0.195991	-2.35114	0.0243595	0.795048	down	yes
129659	0	chr17	+	16439037	16442028	ENST00000477249	5	973	MSTRG.32718	SNHG29	0.0001	0.0001	0.0001	0.0001	0.113015	0.0001	1.3378	0.0001	0.0001	1.57022	1.51869	0.0001	0.0256415	-5.28538	0.0296755	0.902741	down	yes
236582	0	chr4	-	155206529	155208478	ENST00000511017	3	1615	MSTRG.58713	AC104407	0.226462	0.302002	0.059145	0.450814	0.157612	0.422449	1.26474	1.24424	0.834968	0.772798	0.362869	1.07525	0.291363	-1.77911	0.0329975	0.967475	down	yes
137620	0	chr17	-	58330884	58332508	ENST00000579003	1	1625	MSTRG.34485	AC004687	0.274717	0.240724	0.10324	0.179929	0.270189	0.245493	1.35978	1.49332	0.414049	0.601098	0.51707	0.105824	0.292641	-1.77279	0.0399891	1	down	yes
197615	0	chr21	+	34745757	34784886	ENST00000420877	3	2632	ENSG00000234380	LINC01426	0.0001	0.044348	0.131453	0.0001	0.0001	0.0001	0.361592	0.0001	0.370747	0.094801	0.497015	0.414175	0.101356	-3.30249	0.0448037	1	down	yes
1176	0	X	+	17528435	17587160	ENST00000433228	2	1554	MSTRG.424	Z93022	0.326751	0.199099	0.208368	0.60243	0.122854	0.255282	1.65692	0.302613	0.850689	0.315271	1.1515	0.98813	0.325687	-1.61844	0.0496472	1	down	yes
271768	0	chr7	-	30581148	30594740	ENST00000656943	3	3841	MSTRG.68794	GARS1-DT	0.090989	0.178882	0.07495	0.149223	0.12719	0.005351	1.15856	0.083752	0.856461	0.964471	0.004367	0.007186	0.203781	-2.29491	0.0499652	1	down	yes

## Sheet: annotation
Terms	Meaning
t_id	The ID number for StringTie to assemble the lncRNA.This ID is automatically generated by the software StringTie and is not an ID from a known database
class_code	Class code classification, class code i, o, u, x, j.
chr	chromosome number
strand	sense strand (+) or antisense strand (-)
start	The initiation site on chromosome
end	The termination site on chromosome
t_name	Transcription name generated by StringTie
num_exons	The exons number of this lncRNA sequence
length	The length of lncRNA
gene_id	The gene ID generated by StringTie
gene_name	The name of the closest transcript to the lncRNA
FPKM.A	FPKM value of sample A
fc	fold change of gene expression
log2(fc)	logarithmic of gene expression fold change
pval	P value
qval	Q value of FDR correction
regulation	up-regulated or down-regulated
significant	Whether the threshold of significant difference is satisfied
Title：Expression of long noncoding RNAs in the ovarian granulosa cells of women with diminished ovarian reserve using high-throughput sequencing
Journal: Journal of Ovarian Research
Authors:Li Dong, Xin Xin, Hsun-Ming Chang, Peter C.K. Leung, Chen Yu, Fang Lian and Haicui Wu
Correspondence: Fang Lian: lianfangbangong@163.com; Haicui Wu: haicui_w@163.com. Affiliated Hospital of Shandong University of Traditional Chinese Medicine, Jinan 250014, China
