# Supplementary material for: Expression of long noncoding RNAs in the ovarian granulosa cells of women with diminished ovarian reserve using high-throughput sequencing
Source: J Ovarian Res. 2022 Oct 29;15:119. doi: 10.1186/s13048-022-01053-6 (PMC9617369; doi:10.1186/s13048-022-01053-6)
Supplement: Supplementary file 1 — Additional file 1 Supplemental Table 1 Alignment of the sequencing reads to the reference genome. Supplemental Table 2 Statistical analyses of lncRNAs in each sample. Supplemental Table 3 Statistical analyses of the DE lncRNAs. Supplemental Table 4 Statistical analyses of the DE lncRNA cis-regulated target genes. Supplemental Table 5 GO terms enriched for the DE mRNA genes. Supplemental Table 6 The lncRNA–mRNA coexpression pairs. Supplemental Table 7 Specific primer sequences of the validated mRNAs and lncRNAs. [file 13048_2022_1053_MOESM1_ESM.zip › supplementary file/Supplemental Table 4 Statistical analyses of the DE lncRNA cis-regulated target genes.xlsx]

## Sheet: Sheet1
	Number(diff)	CisRegulation(diff)	Number(all)	CisRegulation(all)
lncRNA	466	52	92853	53618
mRNA	1350	57	84355	68281
Title：Expression of long noncoding RNAs in the ovarian granulosa cells of women with diminished ovarian reserve using high-throughput sequencing
Journal: Journal of Ovarian Research
Authors:Li Dong, Xin Xin, Hsun-Ming Chang, Peter C.K. Leung, Chen Yu, Fang Lian and Haicui Wu
Correspondence: Fang Lian: lianfangbangong@163.com; Haicui Wu: haicui_w@163.com. Affiliated Hospital of Shandong University of Traditional Chinese Medicine, Jinan 250014, China
