# Supplementary material for: Expression of long noncoding RNAs in the ovarian granulosa cells of women with diminished ovarian reserve using high-throughput sequencing
Source: J Ovarian Res. 2022 Oct 29;15:119. doi: 10.1186/s13048-022-01053-6 (PMC9617369; doi:10.1186/s13048-022-01053-6)
Supplement: Supplementary file 1 — Additional file 1 Supplemental Table 1 Alignment of the sequencing reads to the reference genome. Supplemental Table 2 Statistical analyses of lncRNAs in each sample. Supplemental Table 3 Statistical analyses of the DE lncRNAs. Supplemental Table 4 Statistical analyses of the DE lncRNA cis-regulated target genes. Supplemental Table 5 GO terms enriched for the DE mRNA genes. Supplemental Table 6 The lncRNA–mRNA coexpression pairs. Supplemental Table 7 Specific primer sequences of the validated mRNAs and lncRNAs. [file 13048_2022_1053_MOESM1_ESM.zip › supplementary file/Supplemental Table 5 GO terms enriched for the DE mRNA genes.xlsx]

## Sheet: Sheet1
GO_ID	GO_Term	GO_function	GO_class	S gene number	TS gene number	B gene number	TB gene number	pvalue
GO:0005694	chromosome	cellular_component	6	1	452	499	17774	0.999998
GO:0005634	nucleus	cellular_component	6	116	452	6308	17774	0.999998
GO:0006397	mRNA processing	biological_process	10	1	452	384	17774	0.999955
GO:0005654	nucleoplasm	cellular_component	6	62	452	3642	17774	0.999938
GO:0005730	nucleolus	cellular_component	6	7	452	832	17774	0.999928
GO:0003723	RNA binding	molecular_function	6	20	452	1506	17774	0.99976
GO:0016604	nuclear body	cellular_component	7	1	452	320	17774	0.999756
GO:0005739	mitochondrion	cellular_component	6	21	452	1518	17774	0.999571
GO:0008380	RNA splicing	biological_process	10	1	452	298	17774	0.999566
GO:0006281	DNA repair	biological_process	8	2	452	385	17774	0.999502
GO:0006974	cellular response to DNA damage stimulus	biological_process	6	4	452	504	17774	0.999021
GO:0050896	response to stimulus	biological_process	3	5	452	569	17774	0.998989
GO:0016567	protein ubiquitination	biological_process	11	6	452	598	17774	0.998056
GO:0015031	protein transport	biological_process	9	7	452	651	17774	0.997785
GO:0005815	microtubule organizing center	cellular_component	6	3	452	393	17774	0.997629
GO:0005929	cilium	cellular_component	4	3	452	391	17774	0.997524
GO:0005813	centrosome	cellular_component	7	5	452	506	17774	0.996554
GO:0061630	ubiquitin protein ligase activity	molecular_function	7	2	452	286	17774	0.994894
GO:0001701	in utero embryonic development	biological_process	8	1	452	202	17774	0.994665
GO:0005635	nuclear envelope	cellular_component	6	1	452	201	17774	0.994524
GO:0007049	cell cycle	biological_process	4	8	452	651	17774	0.994081
GO:0030030	cell projection organization	biological_process	5	1	452	194	17774	0.993428
GO:0000209	protein polyubiquitination	biological_process	12	2	452	269	17774	0.992458
GO:0006888	endoplasmic reticulum to Golgi vesicle-mediated transport	biological_process	7	1	452	182	17774	0.991018
GO:0004842	ubiquitin-protein transferase activity	molecular_function	6	2	452	257	17774	0.990087
GO:0005743	mitochondrial inner membrane	cellular_component	6	5	452	445	17774	0.989298
GO:0006457	protein folding	biological_process	4	1	452	166	17774	0.986381
GO:0006364	rRNA processing	biological_process	11	1	452	165	17774	0.986022
GO:0005681	spliceosomal complex	cellular_component	6	1	452	164	17774	0.985654
GO:0030496	midbody	cellular_component	4	1	452	163	17774	0.985276
GO:0042393	histone binding	molecular_function	5	1	452	163	17774	0.985276
GO:0006412	translation	biological_process	8	3	452	305	17774	0.984918
GO:0003735	structural constituent of ribosome	molecular_function	4	1	452	160	17774	0.984082
GO:0007283	spermatogenesis	biological_process	7	6	452	472	17774	0.981951
GO:0000775	chromosome, centromeric region	cellular_component	7	1	452	152	17774	0.980403
GO:0051301	cell division	biological_process	4	5	452	404	17774	0.977891
GO:0017137	Rab GTPase binding	molecular_function	9	1	452	147	17774	0.977684
GO:0043524	negative regulation of neuron apoptotic process	biological_process	10	1	452	147	17774	0.977684
GO:0005515	protein binding	molecular_function	4	295	452	12342	17774	0.976434
GO:0016607	nuclear speck	cellular_component	8	5	452	399	17774	0.975899
GO:0004386	helicase activity	molecular_function	9	1	452	140	17774	0.973235
GO:0003729	mRNA binding	molecular_function	7	2	452	212	17774	0.972867
GO:0010008	endosome membrane	cellular_component	8	3	452	275	17774	0.972472
GO:0005829	cytosol	cellular_component	6	111	452	5045	17774	0.971333
GO:0007015	actin filament organization	biological_process	6	1	452	136	17774	0.970306
GO:0016579	protein deubiquitination	biological_process	9	3	452	270	17774	0.969621
GO:0019904	protein domain specific binding	molecular_function	5	3	452	267	17774	0.96778
GO:0005759	mitochondrial matrix	cellular_component	7	5	452	378	17774	0.965579
GO:1901796	regulation of signal transduction by p53 class mediator	biological_process	9	1	452	130	17774	0.965302
GO:0000776	kinetochore	cellular_component	4	1	452	130	17774	0.965302
GO:0007050	cell cycle arrest	biological_process	5	1	452	128	17774	0.963454
GO:0006886	intracellular protein transport	biological_process	10	4	452	318	17774	0.962988
GO:0032259	methylation	biological_process	4	2	452	197	17774	0.962323
GO:0005840	ribosome	cellular_component	6	2	452	196	17774	0.961495
GO:0000976	transcription regulatory region sequence-specific DNA binding	molecular_function	8	4	452	309	17774	0.956586
GO:0008168	methyltransferase activity	molecular_function	6	2	452	189	17774	0.955193
GO:0006366	transcription by RNA polymerase II	biological_process	9	2	452	188	17774	0.954216
GO:0051321	meiotic cell cycle	biological_process	5	1	452	119	17774	0.953843
GO:0003677	DNA binding	molecular_function	6	45	452	2195	17774	0.952753
GO:0005741	mitochondrial outer membrane	cellular_component	6	2	452	184	17774	0.9501
GO:0003676	nucleic acid binding	molecular_function	5	25	452	1308	17774	0.949923
GO:0008150	biological_process	biological_process	2	9	452	556	17774	0.946997
GO:0031982	vesicle	cellular_component	5	2	452	181	17774	0.946784
GO:0003774	motor activity	molecular_function	9	1	452	113	17774	0.946074
GO:0004930	G protein-coupled receptor activity	molecular_function	6	14	452	795	17774	0.945832
GO:0038095	Fc-epsilon receptor signaling pathway	biological_process	8	1	452	111	17774	0.943204
GO:0002223	stimulatory C-type lectin receptor signaling pathway	biological_process	8	1	452	110	17774	0.941712
GO:0006936	muscle contraction	biological_process	6	1	452	109	17774	0.940182
GO:0031090	organelle membrane	cellular_component	4	1	452	106	17774	0.935345
GO:0030659	cytoplasmic vesicle membrane	cellular_component	6	2	452	171	17774	0.934154
GO:0016746	transferase activity, transferring acyl groups	molecular_function	5	2	452	170	17774	0.932745
GO:0003697	single-stranded DNA binding	molecular_function	7	1	452	104	17774	0.931906
GO:0006464	cellular protein modification process	biological_process	8	1	452	104	17774	0.931906
GO:0019899	enzyme binding	molecular_function	5	6	452	385	17774	0.929278
GO:0016605	PML body	cellular_component	8	1	452	102	17774	0.928284
GO:0006406	mRNA export from nucleus	biological_process	11	1	452	102	17774	0.928284
GO:0006310	DNA recombination	biological_process	8	1	452	101	17774	0.926402
GO:0000777	condensed chromosome kinetochore	cellular_component	5	1	452	101	17774	0.926402
GO:0031966	mitochondrial membrane	cellular_component	5	2	452	164	17774	0.923678
GO:0005938	cell cortex	cellular_component	7	2	452	164	17774	0.923678
GO:0003682	chromatin binding	molecular_function	4	8	452	477	17774	0.921559
GO:0003712	transcription coregulator activity	molecular_function	4	1	452	98	17774	0.920454
GO:0007409	axonogenesis	biological_process	9	1	452	98	17774	0.920454
GO:0018105	peptidyl-serine phosphorylation	biological_process	10	2	452	162	17774	0.920408
GO:0005768	endosome	cellular_component	7	13	452	710	17774	0.917491
GO:0045095	keratin filament	cellular_component	8	1	452	96	17774	0.916225
GO:0050727	regulation of inflammatory response	biological_process	8	1	452	95	17774	0.914027
GO:0097711	ciliary basal body-plasma membrane docking	biological_process	6	1	452	95	17774	0.914027
GO:0034451	centriolar satellite	cellular_component	7	1	452	95	17774	0.914027
GO:0045177	apical part of cell	cellular_component	4	1	452	94	17774	0.911771
GO:0006260	DNA replication	biological_process	8	2	452	157	17774	0.911648
GO:0005856	cytoskeleton	cellular_component	6	28	452	1374	17774	0.911304
GO:0009636	response to toxic substance	biological_process	5	1	452	93	17774	0.909456
GO:0019886	antigen processing and presentation of exogenous peptide antigen via MHC class II	biological_process	7	1	452	93	17774	0.909456
GO:0007623	circadian rhythm	biological_process	4	1	452	92	17774	0.907081
GO:0048471	perinuclear region of cytoplasm	cellular_component	6	13	452	698	17774	0.906195
GO:0060071	Wnt signaling pathway, planar cell polarity pathway	biological_process	9	1	452	91	17774	0.904644
GO:0005884	actin filament	cellular_component	7	1	452	90	17774	0.902142
GO:0031514	motile cilium	cellular_component	5	2	452	150	17774	0.89786
GO:0070126	mitochondrial translational termination	biological_process	9	1	452	88	17774	0.896942
GO:0051117	ATPase binding	molecular_function	6	1	452	88	17774	0.896942
GO:0003674	molecular_function	molecular_function	2	13	452	688	17774	0.895837
GO:0004674	protein serine/threonine kinase activity	molecular_function	8	7	452	406	17774	0.894807
GO:0030334	regulation of cell migration	biological_process	7	1	452	87	17774	0.894239
GO:0030165	PDZ domain binding	molecular_function	6	1	452	87	17774	0.894239
GO:0005770	late endosome	cellular_component	8	2	452	148	17774	0.893567
GO:0032580	Golgi cisterna membrane	cellular_component	8	1	452	86	17774	0.891465
GO:0051213	dioxygenase activity	molecular_function	5	1	452	86	17774	0.891465
GO:0005882	intermediate filament	cellular_component	7	3	452	201	17774	0.888934
GO:0006890	retrograde vesicle-mediated transport, Golgi to endoplasmic reticulum	biological_process	8	1	452	85	17774	0.888619
GO:0008017	microtubule binding	molecular_function	7	4	452	253	17774	0.888378
GO:0050790	regulation of catalytic activity	biological_process	5	1	452	84	17774	0.885699
GO:0000724	double-strand break repair via homologous recombination	biological_process	10	1	452	84	17774	0.885699
GO:0060271	cilium assembly	biological_process	7	3	452	199	17774	0.88492
GO:0031647	regulation of protein stability	biological_process	5	1	452	83	17774	0.882702
GO:0000226	microtubule cytoskeleton organization	biological_process	7	2	452	143	17774	0.882091
GO:0005794	Golgi apparatus	cellular_component	6	28	452	1334	17774	0.87941
GO:0007338	single fertilization	biological_process	5	1	452	81	17774	0.876471
GO:0055038	recycling endosome membrane	cellular_component	9	1	452	81	17774	0.876471
GO:0016779	nucleotidyltransferase activity	molecular_function	6	1	452	81	17774	0.876471
GO:0045335	phagocytic vesicle	cellular_component	8	1	452	80	17774	0.873233
GO:0007018	microtubule-based movement	biological_process	5	1	452	80	17774	0.873233
GO:0036464	cytoplasmic ribonucleoprotein granule	cellular_component	7	1	452	80	17774	0.873233
GO:0051216	cartilage development	biological_process	6	1	452	80	17774	0.873233
GO:0016874	ligase activity	molecular_function	4	2	452	139	17774	0.8721
GO:0016853	isomerase activity	molecular_function	4	2	452	139	17774	0.8721
GO:0042995	cell projection	cellular_component	4	23	452	1109	17774	0.87127
GO:0040008	regulation of growth	biological_process	5	1	452	79	17774	0.86991
GO:0016032	viral process	biological_process	6	11	452	573	17774	0.866587
GO:0042147	retrograde transport, endosome to Golgi	biological_process	8	1	452	78	17774	0.8665
GO:0045727	positive regulation of translation	biological_process	10	1	452	78	17774	0.8665
GO:0001750	photoreceptor outer segment	cellular_component	5	1	452	77	17774	0.863
GO:0006661	phosphatidylinositol biosynthetic process	biological_process	10	1	452	77	17774	0.863
GO:0006909	phagocytosis	biological_process	7	1	452	77	17774	0.863
GO:0030175	filopodium	cellular_component	7	1	452	77	17774	0.863
GO:0000086	G2/M transition of mitotic cell cycle	biological_process	7	2	452	135	17774	0.861336
GO:0003777	microtubule motor activity	molecular_function	10	1	452	76	17774	0.85941
GO:0000381	regulation of alternative mRNA splicing, via spliceosome	biological_process	10	1	452	75	17774	0.855725
GO:0055037	recycling endosome	cellular_component	8	2	452	133	17774	0.855648
GO:0046982	protein heterodimerization activity	molecular_function	6	6	452	333	17774	0.853867
GO:0003724	RNA helicase activity	molecular_function	10	1	452	74	17774	0.851944
GO:0010506	regulation of autophagy	biological_process	8	1	452	74	17774	0.851944
GO:0003730	mRNA 3'-UTR binding	molecular_function	8	1	452	74	17774	0.851944
GO:0060090	molecular adaptor activity	molecular_function	4	1	452	74	17774	0.851944
GO:0019003	GDP binding	molecular_function	8	1	452	74	17774	0.851944
GO:0000987	cis-regulatory region sequence-specific DNA binding	molecular_function	9	1	452	74	17774	0.851944
GO:0033116	endoplasmic reticulum-Golgi intermediate compartment membrane	cellular_component	6	1	452	73	17774	0.848065
GO:0003714	transcription corepressor activity	molecular_function	5	3	452	183	17774	0.847901
GO:0065003	protein-containing complex assembly	biological_process	6	2	452	130	17774	0.846718
GO:0032092	positive regulation of protein binding	biological_process	7	1	452	72	17774	0.844084
GO:0006644	phospholipid metabolic process	biological_process	7	1	452	72	17774	0.844084
GO:0060548	negative regulation of cell death	biological_process	7	1	452	72	17774	0.844084
GO:0003725	double-stranded RNA binding	molecular_function	7	1	452	72	17774	0.844084
GO:0017124	SH3 domain binding	molecular_function	6	2	452	129	17774	0.843631
GO:0016241	regulation of macroautophagy	biological_process	9	1	452	71	17774	0.839998
GO:0090090	negative regulation of canonical Wnt signaling pathway	biological_process	10	3	452	179	17774	0.837162
GO:0031410	cytoplasmic vesicle	cellular_component	6	16	452	775	17774	0.837014
GO:0030433	ubiquitin-dependent ERAD pathway	biological_process	8	1	452	70	17774	0.835806
GO:0005902	microvillus	cellular_component	7	1	452	70	17774	0.835806
GO:0021766	hippocampus development	biological_process	5	1	452	70	17774	0.835806
GO:0038096	Fc-gamma receptor signaling pathway involved in phagocytosis	biological_process	8	1	452	70	17774	0.835806
GO:0032991	protein-containing complex	cellular_component	3	15	452	730	17774	0.835383
GO:0016042	lipid catabolic process	biological_process	6	2	452	126	17774	0.834031
GO:0031902	late endosome membrane	cellular_component	9	2	452	126	17774	0.834031
GO:0043231	intracellular membrane-bounded organelle	cellular_component	5	19	452	903	17774	0.833413
GO:0051384	response to glucocorticoid	biological_process	8	1	452	69	17774	0.831505
GO:0042531	positive regulation of tyrosine phosphorylation of STAT protein	biological_process	11	1	452	69	17774	0.831505
GO:0045171	intercellular bridge	cellular_component	4	1	452	69	17774	0.831505
GO:0034613	cellular protein localization	biological_process	6	1	452	69	17774	0.831505
GO:0030308	negative regulation of cell growth	biological_process	7	2	452	125	17774	0.830714
GO:0005525	GTP binding	molecular_function	8	7	452	368	17774	0.830218
GO:0016192	vesicle-mediated transport	biological_process	6	5	452	274	17774	0.829699
GO:0006302	double-strand break repair	biological_process	9	1	452	68	17774	0.827091
GO:0043010	camera-type eye development	biological_process	8	1	452	68	17774	0.827091
GO:0000784	nuclear chromosome, telomeric region	cellular_component	8	2	452	123	17774	0.823902
GO:0001932	regulation of protein phosphorylation	biological_process	9	1	452	67	17774	0.822561
GO:0032880	regulation of protein localization	biological_process	6	1	452	67	17774	0.822561
GO:0032729	positive regulation of interferon-gamma production	biological_process	8	1	452	67	17774	0.822561
GO:0070301	cellular response to hydrogen peroxide	biological_process	8	1	452	67	17774	0.822561
GO:0005764	lysosome	cellular_component	8	8	452	410	17774	0.822362
GO:0005802	trans-Golgi network	cellular_component	7	3	452	173	17774	0.819835
GO:0006486	protein glycosylation	biological_process	9	3	452	173	17774	0.819835
GO:0008217	regulation of blood pressure	biological_process	5	1	452	66	17774	0.817914
GO:0007188	adenylate cyclase-modulating G protein-coupled receptor signaling pathway	biological_process	7	1	452	66	17774	0.817914
GO:0002039	p53 binding	molecular_function	5	1	452	65	17774	0.813144
GO:0007264	small GTPase mediated signal transduction	biological_process	6	2	452	119	17774	0.809536
GO:0000049	tRNA binding	molecular_function	7	1	452	64	17774	0.80825
GO:1901224	positive regulation of NIK/NF-kappaB signaling	biological_process	10	1	452	64	17774	0.80825
GO:0060333	interferon-gamma-mediated signaling pathway	biological_process	7	1	452	64	17774	0.80825
GO:0005903	brush border	cellular_component	5	1	452	64	17774	0.80825
GO:0006357	regulation of transcription by RNA polymerase II	biological_process	9	18	452	842	17774	0.808059
GO:0005912	adherens junction	cellular_component	5	3	452	168	17774	0.804221
GO:0031490	chromatin DNA binding	molecular_function	7	1	452	63	17774	0.803229
GO:0016925	protein sumoylation	biological_process	11	1	452	62	17774	0.798076
GO:0004722	protein serine/threonine phosphatase activity	molecular_function	9	1	452	62	17774	0.798076
GO:0043086	negative regulation of catalytic activity	biological_process	6	1	452	62	17774	0.798076
GO:0030173	integral component of Golgi membrane	cellular_component	7	1	452	62	17774	0.798076
GO:0071333	cellular response to glucose stimulus	biological_process	10	1	452	62	17774	0.798076
GO:0043488	regulation of mRNA stability	biological_process	10	2	452	115	17774	0.794136
GO:0042826	histone deacetylase binding	molecular_function	6	2	452	115	17774	0.794136
GO:0035580	specific granule lumen	cellular_component	8	1	452	61	17774	0.792788
GO:0007030	Golgi organization	biological_process	6	2	452	114	17774	0.790117
GO:0016787	hydrolase activity	molecular_function	4	38	452	1670	17774	0.789402
GO:0050852	T cell receptor signaling pathway	biological_process	8	3	452	163	17774	0.787487
GO:0060395	SMAD protein signal transduction	biological_process	5	1	452	60	17774	0.787362
GO:0005801	cis-Golgi network	cellular_component	6	1	452	60	17774	0.787362
GO:0071345	cellular response to cytokine stimulus	biological_process	7	1	452	60	17774	0.787362
GO:0050839	cell adhesion molecule binding	molecular_function	5	1	452	60	17774	0.787362
GO:0030054	cell junction	cellular_component	3	20	452	913	17774	0.785767
GO:0005819	spindle	cellular_component	6	4	452	210	17774	0.78489
GO:0000166	nucleotide binding	molecular_function	5	41	452	1790	17774	0.78452
GO:0051091	positive regulation of DNA-binding transcription factor activity	biological_process	6	2	452	112	17774	0.781874
GO:0042733	embryonic digit morphogenesis	biological_process	6	1	452	59	17774	0.781795
GO:0008544	epidermis development	biological_process	6	2	452	110	17774	0.773348
GO:0051092	positive regulation of NF-kappaB transcription factor activity	biological_process	7	3	452	159	17774	0.773263
GO:0043204	perikaryon	cellular_component	5	3	452	159	17774	0.773263
GO:0070936	protein K48-linked ubiquitination	biological_process	13	1	452	57	17774	0.77022
GO:0016266	O-glycan processing	biological_process	11	1	452	57	17774	0.77022
GO:0019730	antimicrobial humoral response	biological_process	6	1	452	57	17774	0.77022
GO:0016740	transferase activity	molecular_function	4	42	452	1817	17774	0.767712
GO:0008283	cell population proliferation	biological_process	3	3	452	157	17774	0.765864
GO:0047485	protein N-terminus binding	molecular_function	5	2	452	108	17774	0.764533
GO:0043195	terminal bouton	cellular_component	6	1	452	56	17774	0.764204
GO:0001085	RNA polymerase II transcription factor binding	molecular_function	6	1	452	56	17774	0.764204
GO:0009306	protein secretion	biological_process	10	1	452	56	17774	0.764204
GO:0048839	inner ear development	biological_process	5	1	452	56	17774	0.764204
GO:0048856	anatomical structure development	biological_process	4	1	452	56	17774	0.764204
GO:0090630	activation of GTPase activity	biological_process	9	2	452	107	17774	0.760015
GO:0005737	cytoplasm	cellular_component	5	162	452	6631	17774	0.758121
GO:0005080	protein kinase C binding	molecular_function	8	1	452	55	17774	0.758032
GO:0051496	positive regulation of stress fiber assembly	biological_process	8	1	452	55	17774	0.758032
GO:0032515	negative regulation of phosphoprotein phosphatase activity	biological_process	12	1	452	55	17774	0.758032
GO:0007599	hemostasis	biological_process	6	1	452	55	17774	0.758032
GO:1903561	extracellular vesicle	cellular_component	6	1	452	55	17774	0.758032
GO:0005507	copper ion binding	molecular_function	8	1	452	55	17774	0.758032
GO:0008584	male gonad development	biological_process	7	2	452	106	17774	0.755422
GO:0051726	regulation of cell cycle	biological_process	6	3	452	154	17774	0.754398
GO:0010595	positive regulation of endothelial cell migration	biological_process	10	1	452	54	17774	0.751698
GO:0045785	positive regulation of cell adhesion	biological_process	6	1	452	54	17774	0.751698
GO:0016459	myosin complex	cellular_component	4	1	452	54	17774	0.751698
GO:0031625	ubiquitin protein ligase binding	molecular_function	7	6	452	290	17774	0.750287
GO:0007218	neuropeptide signaling pathway	biological_process	6	2	452	104	17774	0.746009
GO:0019900	kinase binding	molecular_function	6	2	452	104	17774	0.746009
GO:0030838	positive regulation of actin filament polymerization	biological_process	9	1	452	53	17774	0.745199
GO:0048015	phosphatidylinositol-mediated signaling	biological_process	7	1	452	53	17774	0.745199
GO:0006139	nucleobase-containing compound metabolic process	biological_process	6	1	452	53	17774	0.745199
GO:0009898	cytoplasmic side of plasma membrane	cellular_component	5	1	452	53	17774	0.745199
GO:0071320	cellular response to cAMP	biological_process	9	1	452	53	17774	0.745199
GO:0003713	transcription coactivator activity	molecular_function	5	5	452	243	17774	0.743673
GO:0051087	chaperone binding	molecular_function	5	2	452	103	17774	0.741187
GO:0070491	repressing transcription factor binding	molecular_function	7	1	452	52	17774	0.73853
GO:0032760	positive regulation of tumor necrosis factor production	biological_process	9	1	452	52	17774	0.73853
GO:0045600	positive regulation of fat cell differentiation	biological_process	8	1	452	52	17774	0.73853
GO:0048704	embryonic skeletal system morphogenesis	biological_process	7	1	452	52	17774	0.73853
GO:0004896	cytokine receptor activity	molecular_function	6	1	452	52	17774	0.73853
GO:0072659	protein localization to plasma membrane	biological_process	8	3	452	150	17774	0.738416
GO:0007186	G protein-coupled receptor signaling pathway	biological_process	5	26	452	1133	17774	0.735714
GO:0008146	sulfotransferase activity	molecular_function	6	1	452	51	17774	0.731687
GO:0030155	regulation of cell adhesion	biological_process	5	1	452	51	17774	0.731687
GO:0031648	protein destabilization	biological_process	6	1	452	51	17774	0.731687
GO:0012507	ER to Golgi transport vesicle membrane	cellular_component	8	1	452	51	17774	0.731687
GO:0050890	cognition	biological_process	6	1	452	51	17774	0.731687
GO:0009925	basal plasma membrane	cellular_component	5	1	452	51	17774	0.731687
GO:0031965	nuclear membrane	cellular_component	5	5	452	238	17774	0.727188
GO:0048511	rhythmic process	biological_process	3	3	452	147	17774	0.725897
GO:0090263	positive regulation of canonical Wnt signaling pathway	biological_process	10	3	452	147	17774	0.725897
GO:0007417	central nervous system development	biological_process	6	3	452	147	17774	0.725897
GO:0001756	somitogenesis	biological_process	7	1	452	50	17774	0.724666
GO:0010923	negative regulation of phosphatase activity	biological_process	11	1	452	50	17774	0.724666
GO:0005871	kinesin complex	cellular_component	5	1	452	50	17774	0.724666
GO:0042470	melanosome	cellular_component	8	2	452	99	17774	0.721112
GO:0035556	intracellular signal transduction	biological_process	5	10	452	453	17774	0.719519
GO:0006355	regulation of transcription, DNA-templated	biological_process	8	34	452	1452	17774	0.719288
GO:0016758	transferase activity, transferring hexosyl groups	molecular_function	6	1	452	49	17774	0.717461
GO:0030218	erythrocyte differentiation	biological_process	7	1	452	49	17774	0.717461
GO:0031122	cytoplasmic microtubule organization	biological_process	8	1	452	49	17774	0.717461
GO:0034707	chloride channel complex	cellular_component	7	1	452	49	17774	0.717461
GO:0005769	early endosome	cellular_component	8	6	452	279	17774	0.716676
GO:0001228	DNA-binding transcription activator activity, RNA polymerase II-specific	molecular_function	6	10	452	450	17774	0.711887
GO:0035091	phosphatidylinositol binding	molecular_function	6	2	452	97	17774	0.710592
GO:0030315	T-tubule	cellular_component	5	1	452	48	17774	0.710068
GO:0098685	Schaffer collateral - CA1 synapse	cellular_component	4	1	452	48	17774	0.710068
GO:0042572	retinol metabolic process	biological_process	11	1	452	48	17774	0.710068
GO:0007346	regulation of mitotic cell cycle	biological_process	7	1	452	48	17774	0.710068
GO:0008630	intrinsic apoptotic signaling pathway in response to DNA damage	biological_process	7	1	452	48	17774	0.710068
GO:0007157	heterophilic cell-cell adhesion via plasma membrane cell adhesion molecules	biological_process	7	1	452	48	17774	0.710068
GO:0006091	generation of precursor metabolites and energy	biological_process	5	1	452	48	17774	0.710068
GO:0005667	transcription factor complex	cellular_component	4	5	452	233	17774	0.709956
GO:0003924	GTPase activity	molecular_function	9	7	452	319	17774	0.705645
GO:0032587	ruffle membrane	cellular_component	6	2	452	96	17774	0.705208
GO:0007626	locomotory behavior	biological_process	4	2	452	96	17774	0.705208
GO:0008138	protein tyrosine/serine/threonine phosphatase activity	molecular_function	9	1	452	47	17774	0.702482
GO:0006605	protein targeting	biological_process	11	1	452	47	17774	0.702482
GO:0021915	neural tube development	biological_process	6	1	452	47	17774	0.702482
GO:0034260	negative regulation of GTPase activity	biological_process	8	1	452	47	17774	0.702482
GO:0035722	interleukin-12-mediated signaling pathway	biological_process	7	1	452	47	17774	0.702482
GO:0043647	inositol phosphate metabolic process	biological_process	7	1	452	47	17774	0.702482
GO:0031100	animal organ regeneration	biological_process	6	1	452	47	17774	0.702482
GO:0071346	cellular response to interferon-gamma	biological_process	8	2	452	95	17774	0.699742
GO:0031175	neuron projection development	biological_process	7	3	452	140	17774	0.694877
GO:0000723	telomere maintenance	biological_process	8	1	452	46	17774	0.694697
GO:0009966	regulation of signal transduction	biological_process	7	1	452	46	17774	0.694697
GO:0050766	positive regulation of phagocytosis	biological_process	8	1	452	46	17774	0.694697
GO:0007595	lactation	biological_process	8	1	452	46	17774	0.694697
GO:0008333	endosome to lysosome transport	biological_process	8	1	452	46	17774	0.694697
GO:0000186	activation of MAPKK activity	biological_process	13	1	452	46	17774	0.694697
GO:0007005	mitochondrion organization	biological_process	6	2	452	94	17774	0.694191
GO:0016324	apical plasma membrane	cellular_component	5	8	452	358	17774	0.6937
GO:0043123	positive regulation of I-kappaB kinase/NF-kappaB signaling	biological_process	10	4	452	184	17774	0.691837
GO:0000139	Golgi membrane	cellular_component	7	15	452	651	17774	0.689182
GO:0004867	serine-type endopeptidase inhibitor activity	molecular_function	8	2	452	93	17774	0.688557
GO:0007059	chromosome segregation	biological_process	4	2	452	93	17774	0.688557
GO:0044297	cell body	cellular_component	4	2	452	93	17774	0.688557
GO:0005876	spindle microtubule	cellular_component	8	1	452	45	17774	0.68671
GO:0019843	rRNA binding	molecular_function	7	1	452	45	17774	0.68671
GO:0045786	negative regulation of cell cycle	biological_process	7	1	452	45	17774	0.68671
GO:0007162	negative regulation of cell adhesion	biological_process	6	1	452	45	17774	0.68671
GO:0055088	lipid homeostasis	biological_process	7	1	452	45	17774	0.68671
GO:0097191	extrinsic apoptotic signaling pathway	biological_process	6	1	452	45	17774	0.68671
GO:0030282	bone mineralization	biological_process	7	1	452	45	17774	0.68671
GO:0034332	adherens junction organization	biological_process	6	1	452	45	17774	0.68671
GO:0044877	protein-containing complex binding	molecular_function	4	9	452	397	17774	0.683468
GO:0050731	positive regulation of peptidyl-tyrosine phosphorylation	biological_process	11	2	452	92	17774	0.682837
GO:0005811	lipid droplet	cellular_component	6	2	452	92	17774	0.682837
GO:1901998	toxin transport	biological_process	6	1	452	44	17774	0.678514
GO:0070534	protein K63-linked ubiquitination	biological_process	13	1	452	44	17774	0.678514
GO:0034198	cellular response to amino acid starvation	biological_process	9	1	452	44	17774	0.678514
GO:0035578	azurophil granule lumen	cellular_component	8	2	452	91	17774	0.677032
GO:0006869	lipid transport	biological_process	7	3	452	136	17774	0.675998
GO:0006418	tRNA aminoacylation for protein translation	biological_process	12	1	452	43	17774	0.670105
GO:0030217	T cell differentiation	biological_process	8	1	452	43	17774	0.670105
GO:0042220	response to cocaine	biological_process	6	1	452	43	17774	0.670105
GO:0005844	polysome	cellular_component	5	1	452	43	17774	0.670105
GO:0005771	multivesicular body	cellular_component	9	1	452	43	17774	0.670105
GO:0120009	intermembrane lipid transfer	biological_process	8	1	452	43	17774	0.670105
GO:0030331	estrogen receptor binding	molecular_function	9	1	452	43	17774	0.670105
GO:0032456	endocytic recycling	biological_process	8	1	452	43	17774	0.670105
GO:0019731	antibacterial humoral response	biological_process	7	1	452	43	17774	0.670105
GO:0010468	regulation of gene expression	biological_process	7	8	452	348	17774	0.663314
GO:0005874	microtubule	cellular_component	7	8	452	348	17774	0.663314
GO:0032496	response to lipopolysaccharide	biological_process	7	4	452	177	17774	0.662425
GO:0046777	protein autophosphorylation	biological_process	10	4	452	177	17774	0.662425
GO:0042594	response to starvation	biological_process	5	1	452	42	17774	0.661475
GO:0045494	photoreceptor cell maintenance	biological_process	4	1	452	42	17774	0.661475
GO:0017046	peptide hormone binding	molecular_function	6	1	452	42	17774	0.661475
GO:0061025	membrane fusion	biological_process	6	1	452	42	17774	0.661475
GO:0099056	integral component of presynaptic membrane	cellular_component	6	1	452	42	17774	0.661475
GO:0030544	Hsp70 protein binding	molecular_function	6	1	452	42	17774	0.661475
GO:0004866	endopeptidase inhibitor activity	molecular_function	7	1	452	42	17774	0.661475
GO:0042149	cellular response to glucose starvation	biological_process	9	1	452	42	17774	0.661475
GO:0015701	bicarbonate transport	biological_process	9	1	452	42	17774	0.661475
GO:0006469	negative regulation of protein kinase activity	biological_process	11	2	452	88	17774	0.659098
GO:0006805	xenobiotic metabolic process	biological_process	5	2	452	87	17774	0.652945
GO:0008076	voltage-gated potassium channel complex	cellular_component	9	2	452	87	17774	0.652945
GO:0046718	viral entry into host cell	biological_process	9	2	452	87	17774	0.652945
GO:0006606	protein import into nucleus	biological_process	11	2	452	87	17774	0.652945
GO:0050909	sensory perception of taste	biological_process	8	1	452	41	17774	0.652621
GO:0030163	protein catabolic process	biological_process	7	1	452	41	17774	0.652621
GO:0015459	potassium channel regulator activity	molecular_function	6	1	452	41	17774	0.652621
GO:0048706	embryonic skeletal system development	biological_process	7	1	452	41	17774	0.652621
GO:0034976	response to endoplasmic reticulum stress	biological_process	6	2	452	86	17774	0.646704
GO:0008286	insulin receptor signaling pathway	biological_process	8	2	452	86	17774	0.646704
GO:0006979	response to oxidative stress	biological_process	5	3	452	130	17774	0.646091
GO:0042169	SH2 domain binding	molecular_function	6	1	452	40	17774	0.643536
GO:0090501	RNA phosphodiester bond hydrolysis	biological_process	9	1	452	40	17774	0.643536
GO:0010975	regulation of neuron projection development	biological_process	10	1	452	40	17774	0.643536
GO:0046326	positive regulation of glucose import	biological_process	10	1	452	40	17774	0.643536
GO:0043473	pigmentation	biological_process	3	1	452	40	17774	0.643536
GO:0043407	negative regulation of MAP kinase activity	biological_process	12	1	452	40	17774	0.643536
GO:0090307	mitotic spindle assembly	biological_process	10	1	452	40	17774	0.643536
GO:0008219	cell death	biological_process	4	1	452	40	17774	0.643536
GO:0016339	calcium-dependent cell-cell adhesion via plasma membrane cell adhesion molecules	biological_process	7	1	452	40	17774	0.643536
GO:0004812	aminoacyl-tRNA ligase activity	molecular_function	6	1	452	40	17774	0.643536
GO:0001650	fibrillar center	cellular_component	7	3	452	129	17774	0.640921
GO:0010629	negative regulation of gene expression	biological_process	8	6	452	257	17774	0.640576
GO:0005758	mitochondrial intermembrane space	cellular_component	6	2	452	85	17774	0.640375
GO:0008013	beta-catenin binding	molecular_function	5	2	452	85	17774	0.640375
GO:0048786	presynaptic active zone	cellular_component	4	1	452	39	17774	0.634213
GO:1900026	positive regulation of substrate adhesion-dependent cell spreading	biological_process	10	1	452	39	17774	0.634213
GO:0032735	positive regulation of interleukin-12 production	biological_process	8	1	452	39	17774	0.634213
GO:0032781	positive regulation of ATPase activity	biological_process	8	1	452	39	17774	0.634213
GO:0031305	integral component of mitochondrial inner membrane	cellular_component	8	1	452	39	17774	0.634213
GO:0006687	glycosphingolipid metabolic process	biological_process	9	1	452	39	17774	0.634213
GO:0005977	glycogen metabolic process	biological_process	9	1	452	39	17774	0.634213
GO:0048813	dendrite morphogenesis	biological_process	9	1	452	39	17774	0.634213
GO:1990090	cellular response to nerve growth factor stimulus	biological_process	8	1	452	39	17774	0.634213
GO:0071392	cellular response to estradiol stimulus	biological_process	7	1	452	39	17774	0.634213
GO:0000932	P-body	cellular_component	8	2	452	84	17774	0.633957
GO:0001843	neural tube closure	biological_process	7	2	452	84	17774	0.633957
GO:0030509	BMP signaling pathway	biological_process	10	2	452	84	17774	0.633957
GO:0050729	positive regulation of inflammatory response	biological_process	9	2	452	83	17774	0.627449
GO:0006493	protein O-linked glycosylation	biological_process	10	1	452	38	17774	0.624647
GO:0045071	negative regulation of viral genome replication	biological_process	10	1	452	38	17774	0.624647
GO:1902042	negative regulation of extrinsic apoptotic signaling pathway via death domain receptors	biological_process	11	1	452	38	17774	0.624647
GO:0007032	endosome organization	biological_process	7	1	452	38	17774	0.624647
GO:0043198	dendritic shaft	cellular_component	5	1	452	38	17774	0.624647
GO:0007165	signal transduction	biological_process	4	50	452	2033	17774	0.62281
GO:0043197	dendritic spine	cellular_component	7	4	452	167	17774	0.617221
GO:0007223	Wnt signaling pathway, calcium modulating pathway	biological_process	9	1	452	37	17774	0.614832
GO:0001895	retina homeostasis	biological_process	8	1	452	37	17774	0.614832
GO:0004860	protein kinase inhibitor activity	molecular_function	7	1	452	37	17774	0.614832
GO:0001656	metanephros development	biological_process	7	1	452	37	17774	0.614832
GO:0007369	gastrulation	biological_process	6	1	452	37	17774	0.614832
GO:0071773	cellular response to BMP stimulus	biological_process	8	1	452	37	17774	0.614832
GO:0048870	cell motility	biological_process	5	1	452	37	17774	0.614832
GO:0033613	activating transcription factor binding	molecular_function	7	1	452	37	17774	0.614832
GO:0010389	regulation of G2/M transition of mitotic cell cycle	biological_process	9	2	452	81	17774	0.614167
GO:0005546	phosphatidylinositol-4,5-bisphosphate binding	molecular_function	9	2	452	81	17774	0.614167
GO:0005643	nuclear pore	cellular_component	4	2	452	81	17774	0.614167
GO:1904813	ficolin-1-rich granule lumen	cellular_component	7	3	452	123	17774	0.608801
GO:0005524	ATP binding	molecular_function	5	36	452	1463	17774	0.608091
GO:0006821	chloride transport	biological_process	9	2	452	80	17774	0.607391
GO:0071260	cellular response to mechanical stimulus	biological_process	6	2	452	80	17774	0.607391
GO:0003281	ventricular septum development	biological_process	6	1	452	36	17774	0.60476
GO:0033572	transferrin transport	biological_process	11	1	452	36	17774	0.60476
GO:0048488	synaptic vesicle endocytosis	biological_process	9	1	452	36	17774	0.60476
GO:0035094	response to nicotine	biological_process	6	1	452	36	17774	0.60476
GO:0030833	regulation of actin filament polymerization	biological_process	8	1	452	36	17774	0.60476
GO:0043491	protein kinase B signaling	biological_process	6	1	452	36	17774	0.60476
GO:0043507	positive regulation of JUN kinase activity	biological_process	13	1	452	36	17774	0.60476
GO:0045773	positive regulation of axon extension	biological_process	8	1	452	36	17774	0.60476
GO:0038083	peptidyl-tyrosine autophosphorylation	biological_process	11	1	452	36	17774	0.60476
GO:0006730	one-carbon metabolic process	biological_process	5	1	452	36	17774	0.60476
GO:0030901	midbrain development	biological_process	5	1	452	36	17774	0.60476
GO:0007498	mesoderm development	biological_process	6	1	452	36	17774	0.60476
GO:0006096	glycolytic process	biological_process	10	1	452	36	17774	0.60476
GO:0007029	endoplasmic reticulum organization	biological_process	6	1	452	36	17774	0.60476
GO:0031463	Cul3-RING ubiquitin ligase complex	cellular_component	7	1	452	36	17774	0.60476
GO:0032870	cellular response to hormone stimulus	biological_process	6	1	452	36	17774	0.60476
GO:0019882	antigen processing and presentation	biological_process	4	1	452	36	17774	0.60476
GO:0006887	exocytosis	biological_process	7	3	452	122	17774	0.603265
GO:0005923	bicellular tight junction	cellular_component	6	3	452	122	17774	0.603265
GO:0005622	intracellular	cellular_component	4	2	452	79	17774	0.600525
GO:0051015	actin filament binding	molecular_function	7	5	452	204	17774	0.595547
GO:0005484	SNAP receptor activity	molecular_function	5	1	452	35	17774	0.594426
GO:0001103	RNA polymerase II repressing transcription factor binding	molecular_function	8	1	452	35	17774	0.594426
GO:0070555	response to interleukin-1	biological_process	7	1	452	35	17774	0.594426
GO:0007585	respiratory gaseous exchange by respiratory system	biological_process	4	1	452	35	17774	0.594426
GO:0003091	renal water homeostasis	biological_process	6	1	452	35	17774	0.594426
GO:2001244	positive regulation of intrinsic apoptotic signaling pathway	biological_process	10	1	452	35	17774	0.594426
GO:0010811	positive regulation of cell-substrate adhesion	biological_process	7	1	452	35	17774	0.594426
GO:0030513	positive regulation of BMP signaling pathway	biological_process	11	1	452	35	17774	0.594426
GO:0014065	phosphatidylinositol 3-kinase signaling	biological_process	8	1	452	35	17774	0.594426
GO:0015276	ligand-gated ion channel activity	molecular_function	7	1	452	35	17774	0.594426
GO:0030032	lamellipodium assembly	biological_process	8	1	452	35	17774	0.594426
GO:0000077	DNA damage checkpoint	biological_process	7	1	452	35	17774	0.594426
GO:0005246	calcium channel regulator activity	molecular_function	6	1	452	35	17774	0.594426
GO:0042734	presynaptic membrane	cellular_component	5	2	452	78	17774	0.593569
GO:0045454	cell redox homeostasis	biological_process	5	2	452	78	17774	0.593569
GO:0030336	negative regulation of cell migration	biological_process	8	3	452	120	17774	0.59204
GO:0021987	cerebral cortex development	biological_process	5	2	452	77	17774	0.586523
GO:0006099	tricarboxylic acid cycle	biological_process	5	1	452	34	17774	0.583822
GO:0043021	ribonucleoprotein complex binding	molecular_function	5	1	452	34	17774	0.583822
GO:0033574	response to testosterone	biological_process	6	1	452	34	17774	0.583822
GO:0010243	response to organonitrogen compound	biological_process	6	1	452	34	17774	0.583822
GO:0070507	regulation of microtubule cytoskeleton organization	biological_process	7	1	452	34	17774	0.583822
GO:0010498	proteasomal protein catabolic process	biological_process	8	1	452	34	17774	0.583822
GO:1904707	positive regulation of vascular smooth muscle cell proliferation	biological_process	9	1	452	34	17774	0.583822
GO:0051973	positive regulation of telomerase activity	biological_process	8	1	452	34	17774	0.583822
GO:2001240	negative regulation of extrinsic apoptotic signaling pathway in absence of ligand	biological_process	10	1	452	34	17774	0.583822
GO:0007093	mitotic cell cycle checkpoint	biological_process	5	1	452	34	17774	0.583822
GO:0031941	filamentous actin	cellular_component	4	1	452	34	17774	0.583822
GO:0005154	epidermal growth factor receptor binding	molecular_function	7	1	452	34	17774	0.583822
GO:0006259	DNA metabolic process	biological_process	7	1	452	34	17774	0.583822
GO:0097718	disordered domain specific binding	molecular_function	6	1	452	34	17774	0.583822
GO:0008180	COP9 signalosome	cellular_component	4	1	452	34	17774	0.583822
GO:0060349	bone morphogenesis	biological_process	6	1	452	34	17774	0.583822
GO:0004177	aminopeptidase activity	molecular_function	8	1	452	34	17774	0.583822
GO:0007202	activation of phospholipase C activity	biological_process	11	1	452	34	17774	0.583822
GO:0015293	symporter activity	molecular_function	7	3	452	118	17774	0.580613
GO:0032956	regulation of actin cytoskeleton organization	biological_process	7	2	452	76	17774	0.579387
GO:0030414	peptidase inhibitor activity	molecular_function	6	3	452	117	17774	0.574824
GO:0010466	negative regulation of peptidase activity	biological_process	10	3	452	117	17774	0.574824
GO:0006904	vesicle docking involved in exocytosis	biological_process	7	1	452	33	17774	0.572942
GO:0031624	ubiquitin conjugating enzyme binding	molecular_function	7	1	452	33	17774	0.572942
GO:1904315	transmitter-gated ion channel activity involved in regulation of postsynaptic membrane potential	molecular_function	10	1	452	33	17774	0.572942
GO:0006361	transcription initiation from RNA polymerase I promoter	biological_process	9	1	452	33	17774	0.572942
GO:0048863	stem cell differentiation	biological_process	6	1	452	33	17774	0.572942
GO:0010043	response to zinc ion	biological_process	7	1	452	33	17774	0.572942
GO:0051930	regulation of sensory perception of pain	biological_process	9	1	452	33	17774	0.572942
GO:0051721	protein phosphatase 2A binding	molecular_function	8	1	452	33	17774	0.572942
GO:0032728	positive regulation of interferon-beta production	biological_process	9	1	452	33	17774	0.572942
GO:0001819	positive regulation of cytokine production	biological_process	7	1	452	33	17774	0.572942
GO:0030073	insulin secretion	biological_process	11	1	452	33	17774	0.572942
GO:0000792	heterochromatin	cellular_component	7	1	452	33	17774	0.572942
GO:0071949	FAD binding	molecular_function	7	1	452	33	17774	0.572942
GO:0007163	establishment or maintenance of cell polarity	biological_process	4	1	452	33	17774	0.572942
GO:0035115	embryonic forelimb morphogenesis	biological_process	8	1	452	33	17774	0.572942
GO:0048701	embryonic cranial skeleton morphogenesis	biological_process	8	1	452	33	17774	0.572942
GO:0090102	cochlea development	biological_process	5	1	452	33	17774	0.572942
GO:0071310	cellular response to organic substance	biological_process	6	1	452	33	17774	0.572942
GO:0044344	cellular response to fibroblast growth factor stimulus	biological_process	8	1	452	33	17774	0.572942
GO:0001974	blood vessel remodeling	biological_process	5	1	452	33	17774	0.572942
GO:0032148	activation of protein kinase B activity	biological_process	13	1	452	33	17774	0.572942
GO:0009791	post-embryonic development	biological_process	4	2	452	75	17774	0.572161
GO:0035690	cellular response to drug	biological_process	6	2	452	75	17774	0.572161
GO:0005783	endoplasmic reticulum	cellular_component	6	38	452	1521	17774	0.571141
GO:0007265	Ras protein signal transduction	biological_process	7	2	452	74	17774	0.564846
GO:0043154	negative regulation of cysteine-type endopeptidase activity involved in apoptotic process	biological_process	10	2	452	74	17774	0.564846
GO:0002244	hematopoietic progenitor cell differentiation	biological_process	6	2	452	74	17774	0.564846
GO:0034774	secretory granule lumen	cellular_component	7	3	452	115	17774	0.563098
GO:0061512	protein localization to cilium	biological_process	8	1	452	32	17774	0.561777
GO:1900087	positive regulation of G1/S transition of mitotic cell cycle	biological_process	10	1	452	32	17774	0.561777
GO:0051482	positive regulation of cytosolic calcium ion concentration involved in phospholipase C-activating G protein-coupled signaling pathway	biological_process	14	1	452	32	17774	0.561777
GO:0031593	polyubiquitin modification-dependent protein binding	molecular_function	6	1	452	32	17774	0.561777
GO:0004623	phospholipase A2 activity	molecular_function	8	1	452	32	17774	0.561777
GO:0048709	oligodendrocyte differentiation	biological_process	7	1	452	32	17774	0.561777
GO:0046676	negative regulation of insulin secretion	biological_process	11	1	452	32	17774	0.561777
GO:0001530	lipopolysaccharide binding	molecular_function	5	1	452	32	17774	0.561777
GO:0004993	G protein-coupled serotonin receptor activity	molecular_function	8	1	452	32	17774	0.561777
GO:0060076	excitatory synapse	cellular_component	4	1	452	32	17774	0.561777
GO:0043542	endothelial cell migration	biological_process	9	1	452	32	17774	0.561777
GO:0042407	cristae formation	biological_process	9	1	452	32	17774	0.561777
GO:0031032	actomyosin structure organization	biological_process	8	1	452	32	17774	0.561777
GO:0030041	actin filament polymerization	biological_process	8	1	452	32	17774	0.561777
GO:0031901	early endosome membrane	cellular_component	9	4	452	155	17774	0.558272
GO:0001618	virus receptor activity	molecular_function	5	2	452	73	17774	0.557441
GO:0032436	positive regulation of proteasomal ubiquitin-dependent protein catabolic process	biological_process	12	2	452	73	17774	0.557441
GO:0005765	lysosomal membrane	cellular_component	9	8	452	315	17774	0.551577
GO:0005179	hormone activity	molecular_function	7	3	452	113	17774	0.551178
GO:0006363	termination of RNA polymerase I transcription	biological_process	9	1	452	31	17774	0.550322
GO:0043539	protein serine/threonine kinase activator activity	molecular_function	8	1	452	31	17774	0.550322
GO:1903955	positive regulation of protein targeting to mitochondrion	biological_process	10	1	452	31	17774	0.550322
GO:0051059	NF-kappaB binding	molecular_function	8	1	452	31	17774	0.550322
GO:0046627	negative regulation of insulin receptor signaling pathway	biological_process	9	1	452	31	17774	0.550322
GO:0030117	membrane coat	cellular_component	6	1	452	31	17774	0.550322
GO:0048247	lymphocyte chemotaxis	biological_process	6	1	452	31	17774	0.550322
GO:0006506	GPI anchor biosynthetic process	biological_process	10	1	452	31	17774	0.550322
GO:0070971	endoplasmic reticulum exit site	cellular_component	7	1	452	31	17774	0.550322
GO:0030332	cyclin binding	molecular_function	5	1	452	31	17774	0.550322
GO:0016342	catenin complex	cellular_component	6	1	452	31	17774	0.550322
GO:0006986	response to unfolded protein	biological_process	6	2	452	72	17774	0.549948
GO:0016705	oxidoreductase activity, acting on paired donors, with incorporation or reduction of molecular oxygen	molecular_function	5	2	452	72	17774	0.549948
GO:0045296	cadherin binding	molecular_function	6	8	452	314	17774	0.547954
GO:0070821	tertiary granule membrane	cellular_component	8	2	452	71	17774	0.542365
GO:0060041	retina development in camera-type eye	biological_process	5	2	452	71	17774	0.542365
GO:0071363	cellular response to growth factor stimulus	biological_process	7	2	452	71	17774	0.542365
GO:0045165	cell fate commitment	biological_process	5	2	452	71	17774	0.542365
GO:0097190	apoptotic signaling pathway	biological_process	5	2	452	71	17774	0.542365
GO:0006508	proteolysis	biological_process	7	16	452	631	17774	0.541061
GO:0016757	transferase activity, transferring glycosyl groups	molecular_function	5	6	452	232	17774	0.540948
GO:0018279	protein N-linked glycosylation via asparagine	biological_process	11	1	452	30	17774	0.538568
GO:0006913	nucleocytoplasmic transport	biological_process	8	1	452	30	17774	0.538568
GO:0048663	neuron fate commitment	biological_process	6	1	452	30	17774	0.538568
GO:0008045	motor neuron axon guidance	biological_process	7	1	452	30	17774	0.538568
GO:0005319	lipid transporter activity	molecular_function	4	1	452	30	17774	0.538568
GO:0007159	leukocyte cell-cell adhesion	biological_process	6	1	452	30	17774	0.538568
GO:0038111	interleukin-7-mediated signaling pathway	biological_process	7	1	452	30	17774	0.538568
GO:0007492	endoderm development	biological_process	6	1	452	30	17774	0.538568
GO:0007586	digestion	biological_process	4	1	452	30	17774	0.538568
GO:0048468	cell development	biological_process	5	1	452	30	17774	0.538568
GO:0050873	brown fat cell differentiation	biological_process	7	1	452	30	17774	0.538568
GO:0042391	regulation of membrane potential	biological_process	5	3	452	110	17774	0.532944
GO:0008360	regulation of cell shape	biological_process	8	4	452	150	17774	0.532322
GO:0007605	sensory perception of sound	biological_process	8	4	452	149	17774	0.527042
GO:0005791	rough endoplasmic reticulum	cellular_component	7	2	452	69	17774	0.526936
GO:0005254	chloride channel activity	molecular_function	8	2	452	69	17774	0.526936
GO:0001944	vasculature development	biological_process	6	1	452	29	17774	0.526507
GO:0021537	telencephalon development	biological_process	5	1	452	29	17774	0.526507
GO:0009416	response to light stimulus	biological_process	6	1	452	29	17774	0.526507
GO:0010332	response to gamma radiation	biological_process	7	1	452	29	17774	0.526507
GO:0015078	proton transmembrane transporter activity	molecular_function	9	1	452	29	17774	0.526507
GO:0006693	prostaglandin metabolic process	biological_process	10	1	452	29	17774	0.526507
GO:0030511	positive regulation of transforming growth factor beta receptor signaling pathway	biological_process	10	1	452	29	17774	0.526507
GO:0002230	positive regulation of defense response to virus by host	biological_process	9	1	452	29	17774	0.526507
GO:0050715	positive regulation of cytokine secretion	biological_process	8	1	452	29	17774	0.526507
GO:0004620	phospholipase activity	molecular_function	7	1	452	29	17774	0.526507
GO:0007422	peripheral nervous system development	biological_process	6	1	452	29	17774	0.526507
GO:0005640	nuclear outer membrane	cellular_component	6	1	452	29	17774	0.526507
GO:0005184	neuropeptide hormone activity	molecular_function	8	1	452	29	17774	0.526507
GO:0045776	negative regulation of blood pressure	biological_process	6	1	452	29	17774	0.526507
GO:0051019	mitogen-activated protein kinase binding	molecular_function	8	1	452	29	17774	0.526507
GO:0001774	microglial cell activation	biological_process	7	1	452	29	17774	0.526507
GO:0097193	intrinsic apoptotic signaling pathway	biological_process	6	1	452	29	17774	0.526507
GO:0031069	hair follicle morphogenesis	biological_process	5	1	452	29	17774	0.526507
GO:0043001	Golgi to plasma membrane protein transport	biological_process	10	1	452	29	17774	0.526507
GO:0004693	cyclin-dependent protein serine/threonine kinase activity	molecular_function	9	1	452	29	17774	0.526507
GO:1904837	beta-catenin-TCF complex assembly	biological_process	7	1	452	29	17774	0.526507
GO:0044295	axonal growth cone	cellular_component	6	1	452	29	17774	0.526507
GO:0003785	actin monomer binding	molecular_function	7	1	452	29	17774	0.526507
GO:0005575	cellular_component	cellular_component	2	10	452	387	17774	0.524633
GO:0050830	defense response to Gram-positive bacterium	biological_process	9	3	452	108	17774	0.520559
GO:0005975	carbohydrate metabolic process	biological_process	5	6	452	227	17774	0.519621
GO:0001664	G protein-coupled receptor binding	molecular_function	6	2	452	68	17774	0.519091
GO:0019898	extrinsic component of membrane	cellular_component	4	2	452	68	17774	0.519091
GO:0006470	protein dephosphorylation	biological_process	9	5	452	187	17774	0.518111
GO:0019901	protein kinase binding	molecular_function	7	12	452	464	17774	0.517718
GO:0005891	voltage-gated calcium channel complex	cellular_component	9	1	452	28	17774	0.514131
GO:0035023	regulation of Rho protein signal transduction	biological_process	11	1	452	28	17774	0.514131
GO:0030295	protein kinase activator activity	molecular_function	7	1	452	28	17774	0.514131
GO:0090200	positive regulation of release of cytochrome c from mitochondria	biological_process	10	1	452	28	17774	0.514131
GO:0043325	phosphatidylinositol-3,4-bisphosphate binding	molecular_function	9	1	452	28	17774	0.514131
GO:0090383	phagosome acidification	biological_process	13	1	452	28	17774	0.514131
GO:0016627	oxidoreductase activity, acting on the CH-CH group of donors	molecular_function	5	1	452	28	17774	0.514131
GO:0004181	metallocarboxypeptidase activity	molecular_function	9	1	452	28	17774	0.514131
GO:0018146	keratan sulfate biosynthetic process	biological_process	9	1	452	28	17774	0.514131
GO:0005540	hyaluronic acid binding	molecular_function	6	1	452	28	17774	0.514131
GO:0098664	G protein-coupled serotonin receptor signaling pathway	biological_process	6	1	452	28	17774	0.514131
GO:0005504	fatty acid binding	molecular_function	5	1	452	28	17774	0.514131
GO:0005126	cytokine receptor binding	molecular_function	6	1	452	28	17774	0.514131
GO:0030669	clathrin-coated endocytic vesicle membrane	cellular_component	9	1	452	28	17774	0.514131
GO:0055074	calcium ion homeostasis	biological_process	10	1	452	28	17774	0.514131
GO:0048675	axon extension	biological_process	7	1	452	28	17774	0.514131
GO:0006754	ATP biosynthetic process	biological_process	12	1	452	28	17774	0.514131
GO:0042102	positive regulation of T cell proliferation	biological_process	11	2	452	67	17774	0.511159
GO:0043687	post-translational protein modification	biological_process	9	9	452	342	17774	0.505951
GO:0042752	regulation of circadian rhythm	biological_process	5	2	452	66	17774	0.503143
GO:0001726	ruffle	cellular_component	6	3	452	105	17774	0.501655
GO:0019433	triglyceride catabolic process	biological_process	10	1	452	27	17774	0.501433
GO:0005790	smooth endoplasmic reticulum	cellular_component	7	1	452	27	17774	0.501433
GO:0004540	ribonuclease activity	molecular_function	7	1	452	27	17774	0.501433
GO:0050690	regulation of defense response to virus by virus	biological_process	7	1	452	27	17774	0.501433
GO:0010575	positive regulation of vascular endothelial growth factor production	biological_process	8	1	452	27	17774	0.501433
GO:1900740	positive regulation of protein insertion into mitochondrial membrane involved in apoptotic signaling pathway	biological_process	11	1	452	27	17774	0.501433
GO:0051149	positive regulation of muscle cell differentiation	biological_process	8	1	452	27	17774	0.501433
GO:0102567	phospholipase A2 activity (consuming 1,2-dipalmitoylphosphatidylcholine	molecular_function	7	1	452	27	17774	0.501433
GO:0003148	outflow tract septum morphogenesis	biological_process	6	1	452	27	17774	0.501433
GO:0006997	nucleus organization	biological_process	6	1	452	27	17774	0.501433
GO:0046580	negative regulation of Ras protein signal transduction	biological_process	11	1	452	27	17774	0.501433
GO:0007026	negative regulation of microtubule depolymerization	biological_process	10	1	452	27	17774	0.501433
GO:0003950	NAD+ ADP-ribosyltransferase activity	molecular_function	7	1	452	27	17774	0.501433
GO:0035255	ionotropic glutamate receptor binding	molecular_function	7	1	452	27	17774	0.501433
GO:0015020	glucuronosyltransferase activity	molecular_function	7	1	452	27	17774	0.501433
GO:0046875	ephrin receptor binding	molecular_function	6	1	452	27	17774	0.501433
GO:0046697	decidualization	biological_process	5	1	452	27	17774	0.501433
GO:0098586	cellular response to virus	biological_process	8	1	452	27	17774	0.501433
GO:0061621	canonical glycolysis	biological_process	6	1	452	27	17774	0.501433
GO:0003779	actin binding	molecular_function	6	10	452	379	17774	0.497982
GO:0043627	response to estrogen	biological_process	4	2	452	65	17774	0.495041
GO:0006625	protein targeting to peroxisome	biological_process	12	2	452	65	17774	0.495041
GO:0031234	extrinsic component of cytoplasmic side of plasma membrane	cellular_component	6	2	452	65	17774	0.495041
GO:0032922	circadian regulation of gene expression	biological_process	5	2	452	65	17774	0.495041
GO:0000922	spindle pole	cellular_component	6	4	452	143	17774	0.494784
GO:0010951	negative regulation of endopeptidase activity	biological_process	11	4	452	143	17774	0.494784
GO:0016310	phosphorylation	biological_process	7	18	452	690	17774	0.490159
GO:0042981	regulation of apoptotic process	biological_process	8	7	452	259	17774	0.48888
GO:1903508	positive regulation of nucleic acid-templated transcription	biological_process	10	3	452	103	17774	0.488843
GO:0032869	cellular response to insulin stimulus	biological_process	8	3	452	103	17774	0.488843
GO:0017025	TBP-class protein binding	molecular_function	7	1	452	26	17774	0.488404
GO:0010906	regulation of glucose metabolic process	biological_process	9	1	452	26	17774	0.488404
GO:0034237	protein kinase A regulatory subunit binding	molecular_function	6	1	452	26	17774	0.488404
GO:0012501	programmed cell death	biological_process	5	1	452	26	17774	0.488404
GO:0015949	nucleobase-containing small molecule interconversion	biological_process	8	1	452	26	17774	0.488404
GO:0045671	negative regulation of osteoclast differentiation	biological_process	10	1	452	26	17774	0.488404
GO:0032691	negative regulation of interleukin-1 beta production	biological_process	9	1	452	26	17774	0.488404
GO:0072332	intrinsic apoptotic signaling pathway by p53 class mediator	biological_process	7	1	452	26	17774	0.488404
GO:0008305	integrin complex	cellular_component	5	1	452	26	17774	0.488404
GO:0001965	G-protein alpha-subunit binding	molecular_function	5	1	452	26	17774	0.488404
GO:0045334	clathrin-coated endocytic vesicle	cellular_component	9	1	452	26	17774	0.488404
GO:0048020	CCR chemokine receptor binding	molecular_function	8	1	452	26	17774	0.488404
GO:0016209	antioxidant activity	molecular_function	3	1	452	26	17774	0.488404
GO:0002218	activation of innate immune response	biological_process	5	1	452	26	17774	0.488404
GO:0048010	vascular endothelial growth factor receptor signaling pathway	biological_process	8	2	452	64	17774	0.486857
GO:0050680	negative regulation of epithelial cell proliferation	biological_process	8	2	452	64	17774	0.486857
GO:0007517	muscle organ development	biological_process	6	3	452	102	17774	0.482377
GO:0072686	mitotic spindle	cellular_component	7	3	452	102	17774	0.482377
GO:0060337	type I interferon signaling pathway	biological_process	7	2	452	63	17774	0.47859
GO:0001523	retinoid metabolic process	biological_process	10	2	452	63	17774	0.47859
GO:0007187	G protein-coupled receptor signaling pathway, coupled to cyclic nucleotide second messenger	biological_process	6	2	452	63	17774	0.47859
GO:0051056	regulation of small GTPase mediated signal transduction	biological_process	9	4	452	140	17774	0.478312
GO:0031225	anchored component of membrane	cellular_component	5	4	452	140	17774	0.478312
GO:0016301	kinase activity	molecular_function	6	18	452	685	17774	0.477595
GO:0003700	DNA-binding transcription factor activity	molecular_function	4	22	452	841	17774	0.477018
GO:0000287	magnesium ion binding	molecular_function	7	6	452	217	17774	0.475897
GO:0055010	ventricular cardiac muscle tissue morphogenesis	biological_process	8	1	452	25	17774	0.475035
GO:0035591	signaling adaptor activity	molecular_function	6	1	452	25	17774	0.475035
GO:0000979	RNA polymerase II core promoter sequence-specific DNA binding	molecular_function	10	1	452	25	17774	0.475035
GO:0014850	response to muscle activity	biological_process	5	1	452	25	17774	0.475035
GO:0043393	regulation of protein binding	biological_process	6	1	452	25	17774	0.475035
GO:0009954	proximal/distal pattern formation	biological_process	6	1	452	25	17774	0.475035
GO:0051018	protein kinase A binding	molecular_function	5	1	452	25	17774	0.475035
GO:0045089	positive regulation of innate immune response	biological_process	8	1	452	25	17774	0.475035
GO:0060045	positive regulation of cardiac muscle cell proliferation	biological_process	8	1	452	25	17774	0.475035
GO:0008266	poly(U) RNA binding	molecular_function	9	1	452	25	17774	0.475035
GO:0051787	misfolded protein binding	molecular_function	5	1	452	25	17774	0.475035
GO:0034364	high-density lipoprotein particle	cellular_component	5	1	452	25	17774	0.475035
GO:0008585	female gonad development	biological_process	7	1	452	25	17774	0.475035
GO:0061436	establishment of skin barrier	biological_process	10	1	452	25	17774	0.475035
GO:0071398	cellular response to fatty acid	biological_process	7	1	452	25	17774	0.475035
GO:0044291	cell-cell contact zone	cellular_component	5	1	452	25	17774	0.475035
GO:0030031	cell projection assembly	biological_process	6	1	452	25	17774	0.475035
GO:0008233	peptidase activity	molecular_function	5	14	452	527	17774	0.472229
GO:0016887	ATPase activity	molecular_function	9	6	452	216	17774	0.471459
GO:0043434	response to peptide hormone	biological_process	6	2	452	62	17774	0.470242
GO:0051965	positive regulation of synapse assembly	biological_process	7	2	452	62	17774	0.470242
GO:0022008	neurogenesis	biological_process	6	2	452	62	17774	0.470242
GO:1901215	negative regulation of neuron death	biological_process	8	2	452	62	17774	0.470242
GO:0005789	endoplasmic reticulum membrane	cellular_component	5	26	452	994	17774	0.470014
GO:0061024	membrane organization	biological_process	5	4	452	138	17774	0.467217
GO:0005198	structural molecule activity	molecular_function	3	5	452	176	17774	0.464883
GO:0030017	sarcomere	cellular_component	5	2	452	61	17774	0.461815
GO:0030971	receptor tyrosine kinase binding	molecular_function	6	2	452	61	17774	0.461815
GO:0001917	photoreceptor inner segment	cellular_component	5	2	452	61	17774	0.461815
GO:0045596	negative regulation of cell differentiation	biological_process	7	2	452	61	17774	0.461815
GO:0015297	antiporter activity	molecular_function	7	2	452	61	17774	0.461815
GO:0006865	amino acid transport	biological_process	10	2	452	61	17774	0.461815
GO:0042311	vasodilation	biological_process	10	1	452	24	17774	0.461318
GO:0032201	telomere maintenance via semi-conservative replication	biological_process	9	1	452	24	17774	0.461318
GO:0005212	structural constituent of eye lens	molecular_function	4	1	452	24	17774	0.461318
GO:0021522	spinal cord motor neuron differentiation	biological_process	7	1	452	24	17774	0.461318
GO:0043403	skeletal muscle tissue regeneration	biological_process	7	1	452	24	17774	0.461318
GO:0010842	retina layer formation	biological_process	5	1	452	24	17774	0.461318
GO:0007088	regulation of mitotic nuclear division	biological_process	8	1	452	24	17774	0.461318
GO:0019222	regulation of metabolic process	biological_process	5	1	452	24	17774	0.461318
GO:0048019	receptor antagonist activity	molecular_function	6	1	452	24	17774	0.461318
GO:0006090	pyruvate metabolic process	biological_process	9	1	452	24	17774	0.461318
GO:0006471	protein ADP-ribosylation	biological_process	9	1	452	24	17774	0.461318
GO:0097755	positive regulation of blood vessel diameter	biological_process	9	1	452	24	17774	0.461318
GO:0045777	positive regulation of blood pressure	biological_process	6	1	452	24	17774	0.461318
GO:0007009	plasma membrane organization	biological_process	6	1	452	24	17774	0.461318
GO:0042923	neuropeptide binding	molecular_function	6	1	452	24	17774	0.461318
GO:1990138	neuron projection extension	biological_process	6	1	452	24	17774	0.461318
GO:0007141	male meiosis I	biological_process	8	1	452	24	17774	0.461318
GO:0043236	laminin binding	molecular_function	5	1	452	24	17774	0.461318
GO:0030285	integral component of synaptic vesicle membrane	cellular_component	7	1	452	24	17774	0.461318
GO:0042832	defense response to protozoan	biological_process	8	1	452	24	17774	0.461318
GO:0090103	cochlea morphogenesis	biological_process	6	1	452	24	17774	0.461318
GO:0016831	carboxy-lyase activity	molecular_function	6	1	452	24	17774	0.461318
GO:0048844	artery morphogenesis	biological_process	7	1	452	24	17774	0.461318
GO:0035904	aorta development	biological_process	7	1	452	24	17774	0.461318
GO:0015630	microtubule cytoskeleton	cellular_component	7	5	452	175	17774	0.459952
GO:0016311	dephosphorylation	biological_process	7	5	452	175	17774	0.459952
GO:0003684	damaged DNA binding	molecular_function	7	2	452	60	17774	0.45331
GO:0005881	cytoplasmic microtubule	cellular_component	8	2	452	60	17774	0.45331
GO:0019221	cytokine-mediated signaling pathway	biological_process	6	8	452	288	17774	0.450416
GO:0007179	transforming growth factor beta receptor signaling pathway	biological_process	8	3	452	97	17774	0.449495
GO:0120162	positive regulation of cold-induced thermogenesis	biological_process	7	3	452	97	17774	0.449495
GO:0050431	transforming growth factor beta binding	molecular_function	6	1	452	23	17774	0.447243
GO:0042098	T cell proliferation	biological_process	8	1	452	23	17774	0.447243
GO:0070412	R-SMAD binding	molecular_function	6	1	452	23	17774	0.447243
GO:0032094	response to food	biological_process	7	1	452	23	17774	0.447243
GO:0017016	Ras GTPase binding	molecular_function	8	1	452	23	17774	0.447243
GO:0032727	positive regulation of interferon-alpha production	biological_process	9	1	452	23	17774	0.447243
GO:0046628	positive regulation of insulin receptor signaling pathway	biological_process	9	1	452	23	17774	0.447243
GO:0030279	negative regulation of ossification	biological_process	7	1	452	23	17774	0.447243
GO:0045662	negative regulation of myoblast differentiation	biological_process	8	1	452	23	17774	0.447243
GO:0032703	negative regulation of interleukin-2 production	biological_process	8	1	452	23	17774	0.447243
GO:0035371	microtubule plus-end	cellular_component	7	1	452	23	17774	0.447243
GO:0035235	ionotropic glutamate receptor signaling pathway	biological_process	7	1	452	23	17774	0.447243
GO:0002437	inflammatory response to antigenic stimulus	biological_process	7	1	452	23	17774	0.447243
GO:0098686	hippocampal mossy fiber to CA3 synapse	cellular_component	5	1	452	23	17774	0.447243
GO:0005104	fibroblast growth factor receptor binding	molecular_function	7	1	452	23	17774	0.447243
GO:0043027	cysteine-type endopeptidase inhibitor activity involved in apoptotic process	molecular_function	9	1	452	23	17774	0.447243
GO:0001678	cellular glucose homeostasis	biological_process	9	1	452	23	17774	0.447243
GO:0046835	carbohydrate phosphorylation	biological_process	8	1	452	23	17774	0.447243
GO:0048854	brain morphogenesis	biological_process	6	1	452	23	17774	0.447243
GO:0048513	animal organ development	biological_process	5	1	452	23	17774	0.447243
GO:0030325	adrenal gland development	biological_process	7	1	452	23	17774	0.447243
GO:0002080	acrosomal membrane	cellular_component	8	1	452	23	17774	0.447243
GO:0005778	peroxisomal membrane	cellular_component	8	2	452	59	17774	0.444729
GO:0101003	ficolin-1-rich granule membrane	cellular_component	8	2	452	59	17774	0.444729
GO:0050900	leukocyte migration	biological_process	4	4	452	133	17774	0.439129
GO:0030425	dendrite	cellular_component	6	13	452	476	17774	0.436295
GO:0019233	sensory perception of pain	biological_process	7	2	452	58	17774	0.436074
GO:0030665	clathrin-coated vesicle membrane	cellular_component	8	2	452	58	17774	0.436074
GO:0005102	signaling receptor binding	molecular_function	5	11	452	399	17774	0.435712
GO:0008194	UDP-glycosyltransferase activity	molecular_function	6	1	452	22	17774	0.432801
GO:0008483	transaminase activity	molecular_function	6	1	452	22	17774	0.432801
GO:0031267	small GTPase binding	molecular_function	7	1	452	22	17774	0.432801
GO:0001836	release of cytochrome c from mitochondria	biological_process	8	1	452	22	17774	0.432801
GO:0045088	regulation of innate immune response	biological_process	7	1	452	22	17774	0.432801
GO:0061001	regulation of dendritic spine morphogenesis	biological_process	10	1	452	22	17774	0.432801
GO:0055117	regulation of cardiac muscle contraction	biological_process	10	1	452	22	17774	0.432801
GO:0046961	proton-transporting ATPase activity, rotational mechanism	molecular_function	10	1	452	22	17774	0.432801
GO:0051443	positive regulation of ubiquitin-protein transferase activity	biological_process	12	1	452	22	17774	0.432801
GO:0045663	positive regulation of myoblast differentiation	biological_process	8	1	452	22	17774	0.432801
GO:0035970	peptidyl-threonine dephosphorylation	biological_process	10	1	452	22	17774	0.432801
GO:0016620	oxidoreductase activity, acting on the aldehyde or oxo group of donors, NAD or NADP as acceptor	molecular_function	6	1	452	22	17774	0.432801
GO:0015711	organic anion transport	biological_process	8	1	452	22	17774	0.432801
GO:0016922	nuclear receptor binding	molecular_function	8	1	452	22	17774	0.432801
GO:0043409	negative regulation of MAPK cascade	biological_process	11	1	452	22	17774	0.432801
GO:0010596	negative regulation of endothelial cell migration	biological_process	10	1	452	22	17774	0.432801
GO:0071157	negative regulation of cell cycle arrest	biological_process	9	1	452	22	17774	0.432801
GO:0046716	muscle cell cellular homeostasis	biological_process	5	1	452	22	17774	0.432801
GO:0051899	membrane depolarization	biological_process	6	1	452	22	17774	0.432801
GO:0030318	melanocyte differentiation	biological_process	7	1	452	22	17774	0.432801
GO:0060425	lung morphogenesis	biological_process	6	1	452	22	17774	0.432801
GO:0031258	lamellipodium membrane	cellular_component	6	1	452	22	17774	0.432801
GO:0051170	import into nucleus	biological_process	9	1	452	22	17774	0.432801
GO:0005978	glycogen biosynthetic process	biological_process	10	1	452	22	17774	0.432801
GO:0033344	cholesterol efflux	biological_process	10	1	452	22	17774	0.432801
GO:0004950	chemokine receptor activity	molecular_function	8	1	452	22	17774	0.432801
GO:0071294	cellular response to zinc ion	biological_process	8	1	452	22	17774	0.432801
GO:0098632	cell-cell adhesion mediator activity	molecular_function	5	1	452	22	17774	0.432801
GO:0001502	cartilage condensation	biological_process	4	1	452	22	17774	0.432801
GO:0048738	cardiac muscle tissue development	biological_process	8	1	452	22	17774	0.432801
GO:0035584	calcium-mediated signaling using intracellular calcium source	biological_process	8	1	452	22	17774	0.432801
GO:0043277	apoptotic cell clearance	biological_process	8	1	452	22	17774	0.432801
GO:0030182	neuron differentiation	biological_process	6	5	452	169	17774	0.430115
GO:0098609	cell-cell adhesion	biological_process	5	5	452	169	17774	0.430115
GO:0020037	heme binding	molecular_function	6	4	452	131	17774	0.427772
GO:0006665	sphingolipid metabolic process	biological_process	8	2	452	57	17774	0.427345
GO:0042542	response to hydrogen peroxide	biological_process	7	2	452	57	17774	0.427345
GO:0008081	phosphoric diester hydrolase activity	molecular_function	7	2	452	57	17774	0.427345
GO:0035577	azurophil granule membrane	cellular_component	10	2	452	57	17774	0.427345
GO:0031532	actin cytoskeleton reorganization	biological_process	8	2	452	57	17774	0.427345
GO:0012505	endomembrane system	cellular_component	4	5	452	168	17774	0.425107
GO:0032755	positive regulation of interleukin-6 production	biological_process	8	3	452	93	17774	0.422595
GO:0016791	phosphatase activity	molecular_function	7	4	452	130	17774	0.422071
GO:0030246	carbohydrate binding	molecular_function	4	6	452	205	17774	0.422064
GO:1903078	positive regulation of protein localization to plasma membrane	biological_process	10	2	452	56	17774	0.418547
GO:0008654	phospholipid biosynthetic process	biological_process	8	2	452	56	17774	0.418547
GO:0021549	cerebellum development	biological_process	5	2	452	56	17774	0.418547
GO:0000038	very long-chain fatty acid metabolic process	biological_process	10	1	452	21	17774	0.417983
GO:1990381	ubiquitin-specific protease binding	molecular_function	7	1	452	21	17774	0.417983
GO:0001223	transcription coactivator binding	molecular_function	7	1	452	21	17774	0.417983
GO:0030904	retromer complex	cellular_component	4	1	452	21	17774	0.417983
GO:0033189	response to vitamin A	biological_process	9	1	452	21	17774	0.417983
GO:0008593	regulation of Notch signaling pathway	biological_process	8	1	452	21	17774	0.417983
GO:0046928	regulation of neurotransmitter secretion	biological_process	6	1	452	21	17774	0.417983
GO:0048168	regulation of neuronal synaptic plasticity	biological_process	10	1	452	21	17774	0.417983
GO:0072657	protein localization to membrane	biological_process	7	1	452	21	17774	0.417983
GO:0032874	positive regulation of stress-activated MAPK cascade	biological_process	12	1	452	21	17774	0.417983
GO:0043537	negative regulation of blood vessel endothelial cell migration	biological_process	11	1	452	21	17774	0.417983
GO:0030101	natural killer cell activation	biological_process	7	1	452	21	17774	0.417983
GO:0060716	labyrinthine layer blood vessel development	biological_process	7	1	452	21	17774	0.417983
GO:0071556	integral component of lumenal side of endoplasmic reticulum membrane	cellular_component	8	1	452	21	17774	0.417983
GO:0004602	glutathione peroxidase activity	molecular_function	5	1	452	21	17774	0.417983
GO:0006541	glutamine metabolic process	biological_process	11	1	452	21	17774	0.417983
GO:0002042	cell migration involved in sprouting angiogenesis	biological_process	11	1	452	21	17774	0.417983
GO:0001782	B cell homeostasis	biological_process	6	1	452	21	17774	0.417983
GO:0016327	apicolateral plasma membrane	cellular_component	5	1	452	21	17774	0.417983
GO:0001508	action potential	biological_process	6	1	452	21	17774	0.417983
GO:0003690	double-stranded DNA binding	molecular_function	7	4	452	128	17774	0.410629
GO:1904724	tertiary granule lumen	cellular_component	7	2	452	55	17774	0.40968
GO:0050877	nervous system process	biological_process	5	2	452	55	17774	0.40968
GO:0008047	enzyme activator activity	molecular_function	5	2	452	55	17774	0.40968
GO:0000978	RNA polymerase II cis-regulatory region sequence-specific DNA binding	molecular_function	10	18	452	658	17774	0.409417
GO:0033138	positive regulation of peptidyl-serine phosphorylation	biological_process	11	3	452	91	17774	0.408978
GO:0042908	xenobiotic transport	biological_process	6	1	452	20	17774	0.402778
GO:0033691	sialic acid binding	molecular_function	7	1	452	20	17774	0.402778
GO:0010880	regulation of release of sequestered calcium ion into cytosol by sarcoplasmic reticulum	biological_process	8	1	452	20	17774	0.402778
GO:0006885	regulation of pH	biological_process	10	1	452	20	17774	0.402778
GO:0016540	protein autoprocessing	biological_process	9	1	452	20	17774	0.402778
GO:0001916	positive regulation of T cell mediated cytotoxicity	biological_process	8	1	452	20	17774	0.402778
GO:0045862	positive regulation of proteolysis	biological_process	9	1	452	20	17774	0.402778
GO:0046827	positive regulation of protein export from nucleus	biological_process	10	1	452	20	17774	0.402778
GO:0010875	positive regulation of cholesterol efflux	biological_process	11	1	452	20	17774	0.402778
GO:0045780	positive regulation of bone resorption	biological_process	9	1	452	20	17774	0.402778
GO:0016973	poly(A)+ mRNA export from nucleus	biological_process	12	1	452	20	17774	0.402778
GO:0048011	neurotrophin TRK receptor signaling pathway	biological_process	8	1	452	20	17774	0.402778
GO:0050709	negative regulation of protein secretion	biological_process	10	1	452	20	17774	0.402778
GO:0030517	negative regulation of axon extension	biological_process	8	1	452	20	17774	0.402778
GO:0002756	MyD88-independent toll-like receptor signaling pathway	biological_process	9	1	452	20	17774	0.402778
GO:0051010	microtubule plus-end binding	molecular_function	8	1	452	20	17774	0.402778
GO:0006509	membrane protein ectodomain proteolysis	biological_process	9	1	452	20	17774	0.402778
GO:0005537	mannose binding	molecular_function	6	1	452	20	17774	0.402778
GO:0007041	lysosomal transport	biological_process	7	1	452	20	17774	0.402778
GO:0005242	inward rectifier potassium channel activity	molecular_function	10	1	452	20	17774	0.402778
GO:0045109	intermediate filament organization	biological_process	8	1	452	20	17774	0.402778
GO:0016836	hydro-lyase activity	molecular_function	6	1	452	20	17774	0.402778
GO:0120020	cholesterol transfer activity	molecular_function	7	1	452	20	17774	0.402778
GO:0007413	axonal fasciculation	biological_process	6	1	452	20	17774	0.402778
GO:0008408	3'-5' exonuclease activity	molecular_function	8	1	452	20	17774	0.402778
GO:0032588	trans-Golgi network membrane	cellular_component	8	3	452	90	17774	0.402132
GO:0031295	T cell costimulation	biological_process	5	2	452	54	17774	0.400748
GO:0030170	pyridoxal phosphate binding	molecular_function	6	2	452	54	17774	0.400748
GO:0031334	positive regulation of protein-containing complex assembly	biological_process	7	2	452	54	17774	0.400748
GO:0003007	heart morphogenesis	biological_process	6	2	452	54	17774	0.400748
GO:0008083	growth factor activity	molecular_function	7	5	452	163	17774	0.399961
GO:0005516	calmodulin binding	molecular_function	5	6	452	200	17774	0.399385
GO:0035264	multicellular organism growth	biological_process	4	3	452	89	17774	0.395265
GO:0045892	negative regulation of transcription, DNA-templated	biological_process	9	16	452	576	17774	0.394766
GO:0010976	positive regulation of neuron projection development	biological_process	11	4	452	125	17774	0.393384
GO:0046332	SMAD binding	molecular_function	5	2	452	53	17774	0.391753
GO:0060078	regulation of postsynaptic membrane potential	biological_process	6	2	452	53	17774	0.391753
GO:0043525	positive regulation of neuron apoptotic process	biological_process	10	2	452	53	17774	0.391753
GO:0043280	positive regulation of cysteine-type endopeptidase activity involved in apoptotic process	biological_process	10	2	452	53	17774	0.391753
GO:0008344	adult locomotory behavior	biological_process	5	2	452	53	17774	0.391753
GO:0008270	zinc ion binding	molecular_function	8	22	452	803	17774	0.390313
GO:0005911	cell-cell junction	cellular_component	4	6	452	198	17774	0.390298
GO:0043087	regulation of GTPase activity	biological_process	7	3	452	88	17774	0.388377
GO:0070063	RNA polymerase binding	molecular_function	6	1	452	19	17774	0.387177
GO:0031290	retinal ganglion cell axon guidance	biological_process	7	1	452	19	17774	0.387177
GO:0010038	response to metal ion	biological_process	6	1	452	19	17774	0.387177
GO:0010039	response to iron ion	biological_process	7	1	452	19	17774	0.387177
GO:1901214	regulation of neuron death	biological_process	7	1	452	19	17774	0.387177
GO:0045995	regulation of embryonic development	biological_process	7	1	452	19	17774	0.387177
GO:0035269	protein O-linked mannosylation	biological_process	11	1	452	19	17774	0.387177
GO:0001516	prostaglandin biosynthetic process	biological_process	11	1	452	19	17774	0.387177
GO:0032930	positive regulation of superoxide anion generation	biological_process	10	1	452	19	17774	0.387177
GO:0045987	positive regulation of smooth muscle contraction	biological_process	10	1	452	19	17774	0.387177
GO:0031643	positive regulation of myelination	biological_process	7	1	452	19	17774	0.387177
GO:0090026	positive regulation of monocyte chemotaxis	biological_process	9	1	452	19	17774	0.387177
GO:0010759	positive regulation of macrophage chemotaxis	biological_process	9	1	452	19	17774	0.387177
GO:2000353	positive regulation of endothelial cell apoptotic process	biological_process	11	1	452	19	17774	0.387177
GO:0032793	positive regulation of CREB transcription factor activity	biological_process	7	1	452	19	17774	0.387177
GO:0090190	positive regulation of branching involved in ureteric bud morphogenesis	biological_process	10	1	452	19	17774	0.387177
GO:1902004	positive regulation of amyloid-beta formation	biological_process	9	1	452	19	17774	0.387177
GO:0030220	platelet formation	biological_process	7	1	452	19	17774	0.387177
GO:0016849	phosphorus-oxygen lyase activity	molecular_function	5	1	452	19	17774	0.387177
GO:0010314	phosphatidylinositol-5-phosphate binding	molecular_function	8	1	452	19	17774	0.387177
GO:0005328	neurotransmitter:sodium symporter activity	molecular_function	5	1	452	19	17774	0.387177
GO:1902236	negative regulation of endoplasmic reticulum stress-induced intrinsic apoptotic signaling pathway	biological_process	9	1	452	19	17774	0.387177
GO:0001953	negative regulation of cell-matrix adhesion	biological_process	8	1	452	19	17774	0.387177
GO:0035338	long-chain fatty-acyl-CoA biosynthetic process	biological_process	10	1	452	19	17774	0.387177
GO:0032609	interferon-gamma production	biological_process	5	1	452	19	17774	0.387177
GO:0007212	dopamine receptor signaling pathway	biological_process	6	1	452	19	17774	0.387177
GO:0031668	cellular response to extracellular stimulus	biological_process	5	1	452	19	17774	0.387177
GO:0140326	ATPase-coupled intramembrane lipid transporter activity	molecular_function	5	1	452	19	17774	0.387177
GO:0005086	ARF guanyl-nucleotide exchange factor activity	molecular_function	8	1	452	19	17774	0.387177
GO:0008637	apoptotic mitochondrial changes	biological_process	7	1	452	19	17774	0.387177
GO:0005085	guanyl-nucleotide exchange factor activity	molecular_function	7	6	452	197	17774	0.385752
GO:0030148	sphingolipid biosynthetic process	biological_process	9	2	452	52	17774	0.382698
GO:1903779	regulation of cardiac conduction	biological_process	9	2	452	52	17774	0.382698
GO:0071902	positive regulation of protein serine/threonine kinase activity	biological_process	12	2	452	52	17774	0.382698
GO:0005782	peroxisomal matrix	cellular_component	8	2	452	52	17774	0.382698
GO:0007254	JNK cascade	biological_process	13	2	452	52	17774	0.382698
GO:0030968	endoplasmic reticulum unfolded protein response	biological_process	5	2	452	52	17774	0.382698
GO:0014068	positive regulation of phosphatidylinositol 3-kinase signaling	biological_process	10	3	452	87	17774	0.38147
GO:0016798	hydrolase activity, acting on glycosyl bonds	molecular_function	5	3	452	87	17774	0.38147
GO:0042802	identical protein binding	molecular_function	5	40	452	1489	17774	0.381405
GO:0005096	GTPase activator activity	molecular_function	6	8	452	269	17774	0.377045
GO:0005777	peroxisome	cellular_component	7	4	452	122	17774	0.376066
GO:0043565	sequence-specific DNA binding	molecular_function	7	19	452	682	17774	0.374496
GO:0003151	outflow tract morphogenesis	biological_process	5	2	452	51	17774	0.373585
GO:0007596	blood coagulation	biological_process	7	6	452	194	17774	0.37212
GO:0086005	ventricular cardiac muscle cell action potential	biological_process	9	1	452	18	17774	0.371169
GO:0007178	transmembrane receptor protein serine/threonine kinase signaling pathway	biological_process	7	1	452	18	17774	0.371169
GO:0015918	sterol transport	biological_process	8	1	452	18	17774	0.371169
GO:0043551	regulation of phosphatidylinositol 3-kinase activity	biological_process	9	1	452	18	17774	0.371169
GO:0031110	regulation of microtubule polymerization or depolymerization	biological_process	8	1	452	18	17774	0.371169
GO:0061178	regulation of insulin secretion involved in cellular response to glucose stimulus	biological_process	6	1	452	18	17774	0.371169
GO:0036342	post-anal tail morphogenesis	biological_process	5	1	452	18	17774	0.371169
GO:0010744	positive regulation of macrophage derived foam cell differentiation	biological_process	8	1	452	18	17774	0.371169
GO:0022409	positive regulation of cell-cell adhesion	biological_process	7	1	452	18	17774	0.371169
GO:0042605	peptide antigen binding	molecular_function	5	1	452	18	17774	0.371169
GO:0007405	neuroblast proliferation	biological_process	5	1	452	18	17774	0.371169
GO:0010801	negative regulation of peptidyl-threonine phosphorylation	biological_process	11	1	452	18	17774	0.371169
GO:0045653	negative regulation of megakaryocyte differentiation	biological_process	9	1	452	18	17774	0.371169
GO:0051895	negative regulation of focal adhesion assembly	biological_process	9	1	452	18	17774	0.371169
GO:1900016	negative regulation of cytokine production involved in inflammatory response	biological_process	8	1	452	18	17774	0.371169
GO:0010812	negative regulation of cell-substrate adhesion	biological_process	7	1	452	18	17774	0.371169
GO:0016410	N-acyltransferase activity	molecular_function	7	1	452	18	17774	0.371169
GO:0032982	myosin filament	cellular_component	5	1	452	18	17774	0.371169
GO:0045445	myoblast differentiation	biological_process	6	1	452	18	17774	0.371169
GO:0000266	mitochondrial fission	biological_process	7	1	452	18	17774	0.371169
GO:0004970	ionotropic glutamate receptor activity	molecular_function	7	1	452	18	17774	0.371169
GO:0015012	heparan sulfate proteoglycan biosynthetic process	biological_process	10	1	452	18	17774	0.371169
GO:0060324	face development	biological_process	5	1	452	18	17774	0.371169
GO:0042462	eye photoreceptor cell development	biological_process	8	1	452	18	17774	0.371169
GO:0000178	exosome (RNase complex	cellular_component	5	1	452	18	17774	0.371169
GO:0048557	embryonic digestive tract morphogenesis	biological_process	7	1	452	18	17774	0.371169
GO:0048566	embryonic digestive tract development	biological_process	7	1	452	18	17774	0.371169
GO:0060997	dendritic spine morphogenesis	biological_process	8	1	452	18	17774	0.371169
GO:0071318	cellular response to ATP	biological_process	9	1	452	18	17774	0.371169
GO:0043169	cation binding	molecular_function	5	1	452	18	17774	0.371169
GO:0071880	adenylate cyclase-activating adrenergic receptor signaling pathway	biological_process	9	1	452	18	17774	0.371169
GO:0007250	activation of NF-kappaB-inducing kinase activity	biological_process	13	1	452	18	17774	0.371169
GO:0006935	chemotaxis	biological_process	5	5	452	157	17774	0.369652
GO:0046330	positive regulation of JNK cascade	biological_process	13	3	452	85	17774	0.367607
GO:0005925	focal adhesion	cellular_component	7	12	452	415	17774	0.366241
GO:0031201	SNARE complex	cellular_component	6	2	452	50	17774	0.364418
GO:0050885	neuromuscular process controlling balance	biological_process	7	2	452	50	17774	0.364418
GO:1903507	negative regulation of nucleic acid-templated transcription	biological_process	10	2	452	50	17774	0.364418
GO:0070888	E-box binding	molecular_function	11	2	452	50	17774	0.364418
GO:0030036	actin cytoskeleton organization	biological_process	7	6	452	192	17774	0.363039
GO:0005267	potassium channel activity	molecular_function	8	3	452	84	17774	0.360654
GO:0007204	positive regulation of cytosolic calcium ion concentration	biological_process	13	5	452	155	17774	0.359545
GO:0016055	Wnt signaling pathway	biological_process	7	7	452	227	17774	0.356495
GO:0008542	visual learning	biological_process	5	2	452	49	17774	0.355201
GO:0048146	positive regulation of fibroblast proliferation	biological_process	8	2	452	49	17774	0.355201
GO:0045597	positive regulation of cell differentiation	biological_process	7	2	452	49	17774	0.355201
GO:0010942	positive regulation of cell death	biological_process	7	2	452	49	17774	0.355201
GO:0061337	cardiac conduction	biological_process	9	2	452	49	17774	0.355201
GO:0098656	anion transmembrane transport	biological_process	8	2	452	49	17774	0.355201
GO:0006833	water transport	biological_process	7	1	452	17	17774	0.354744
GO:0042310	vasoconstriction	biological_process	10	1	452	17	17774	0.354744
GO:0070160	tight junction	cellular_component	5	1	452	17	17774	0.354744
GO:0006590	thyroid hormone generation	biological_process	7	1	452	17	17774	0.354744
GO:0042554	superoxide anion generation	biological_process	7	1	452	17	17774	0.354744
GO:0030322	stabilization of membrane potential	biological_process	6	1	452	17	17774	0.354744
GO:0036477	somatodendritic compartment	cellular_component	5	1	452	17	17774	0.354744
GO:0055078	sodium ion homeostasis	biological_process	10	1	452	17	17774	0.354744
GO:0055093	response to hyperoxia	biological_process	5	1	452	17	17774	0.354744
GO:0050708	regulation of protein secretion	biological_process	9	1	452	17	17774	0.354744
GO:0060236	regulation of mitotic spindle organization	biological_process	8	1	452	17	17774	0.354744
GO:0045616	regulation of keratinocyte differentiation	biological_process	9	1	452	17	17774	0.354744
GO:0032012	regulation of ARF protein signal transduction	biological_process	11	1	452	17	17774	0.354744
GO:0070628	proteasome binding	molecular_function	5	1	452	17	17774	0.354744
GO:0055075	potassium ion homeostasis	biological_process	10	1	452	17	17774	0.354744
GO:2000010	positive regulation of protein localization to cell surface	biological_process	7	1	452	17	17774	0.354744
GO:0045778	positive regulation of ossification	biological_process	7	1	452	17	17774	0.354744
GO:0051770	positive regulation of nitric-oxide synthase biosynthetic process	biological_process	9	1	452	17	17774	0.354744
GO:0043032	positive regulation of macrophage activation	biological_process	8	1	452	17	17774	0.354744
GO:0090280	positive regulation of calcium ion import	biological_process	10	1	452	17	17774	0.354744
GO:0097038	perinuclear endoplasmic reticulum	cellular_component	7	1	452	17	17774	0.354744
GO:0006165	nucleoside diphosphate phosphorylation	biological_process	9	1	452	17	17774	0.354744
GO:0004550	nucleoside diphosphate kinase activity	molecular_function	7	1	452	17	17774	0.354744
GO:0007158	neuron cell-cell adhesion	biological_process	6	1	452	17	17774	0.354744
GO:1904262	negative regulation of TORC1 signaling	biological_process	11	1	452	17	17774	0.354744
GO:0050868	negative regulation of T cell activation	biological_process	9	1	452	17	17774	0.354744
GO:0032695	negative regulation of interleukin-12 production	biological_process	8	1	452	17	17774	0.354744
GO:0042267	natural killer cell mediated cytotoxicity	biological_process	5	1	452	17	17774	0.354744
GO:0006044	N-acetylglucosamine metabolic process	biological_process	8	1	452	17	17774	0.354744
GO:0042692	muscle cell differentiation	biological_process	6	1	452	17	17774	0.354744
GO:0007020	microtubule nucleation	biological_process	8	1	452	17	17774	0.354744
GO:0035855	megakaryocyte development	biological_process	7	1	452	17	17774	0.354744
GO:0016298	lipase activity	molecular_function	6	1	452	17	17774	0.354744
GO:0034375	high-density lipoprotein particle remodeling	biological_process	9	1	452	17	17774	0.354744
GO:0060047	heart contraction	biological_process	7	1	452	17	17774	0.354744
GO:0019395	fatty acid oxidation	biological_process	10	1	452	17	17774	0.354744
GO:0016010	dystrophin-associated glycoprotein complex	cellular_component	5	1	452	17	17774	0.354744
GO:0021542	dentate gyrus development	biological_process	5	1	452	17	17774	0.354744
GO:0031045	dense core granule	cellular_component	9	1	452	17	17774	0.354744
GO:0008656	cysteine-type endopeptidase activator activity involved in apoptotic process	molecular_function	8	1	452	17	17774	0.354744
GO:0071354	cellular response to interleukin-6	biological_process	8	1	452	17	17774	0.354744
GO:0007597	blood coagulation, intrinsic pathway	biological_process	8	1	452	17	17774	0.354744
GO:0048143	astrocyte activation	biological_process	6	1	452	17	17774	0.354744
GO:0022848	acetylcholine-gated cation-selective channel activity	molecular_function	10	1	452	17	17774	0.354744
GO:0006103	2-oxoglutarate metabolic process	biological_process	9	1	452	17	17774	0.354744
GO:0014069	postsynaptic density	cellular_component	5	8	452	263	17774	0.353949
GO:0004497	monooxygenase activity	molecular_function	5	3	452	83	17774	0.353691
GO:0007189	adenylate cyclase-activating G protein-coupled receptor signaling pathway	biological_process	8	4	452	117	17774	0.347125
GO:0006836	neurotransmitter transport	biological_process	6	2	452	48	17774	0.345936
GO:0006635	fatty acid beta-oxidation	biological_process	11	2	452	48	17774	0.345936
GO:0005230	extracellular ligand-gated ion channel activity	molecular_function	8	2	452	48	17774	0.345936
GO:0008152	metabolic process	biological_process	3	6	452	188	17774	0.344922
GO:0044267	cellular protein metabolic process	biological_process	7	7	452	224	17774	0.344085
GO:0005543	phospholipid binding	molecular_function	5	4	452	116	17774	0.341336
GO:0030027	lamellipodium	cellular_component	6	6	452	187	17774	0.340405
GO:0030307	positive regulation of cell growth	biological_process	7	3	452	81	17774	0.339738
GO:0098793	presynapse	cellular_component	4	5	452	151	17774	0.339364
GO:0001655	urogenital system development	biological_process	6	1	452	16	17774	0.337891
GO:0005523	tropomyosin binding	molecular_function	6	1	452	16	17774	0.337891
GO:0034162	toll-like receptor 9 signaling pathway	biological_process	9	1	452	16	17774	0.337891
GO:0042101	T cell receptor complex	cellular_component	6	1	452	16	17774	0.337891
GO:0043083	synaptic cleft	cellular_component	4	1	452	16	17774	0.337891
GO:0048485	sympathetic nervous system development	biological_process	6	1	452	16	17774	0.337891
GO:0006790	sulfur compound metabolic process	biological_process	5	1	452	16	17774	0.337891
GO:0043149	stress fiber assembly	biological_process	8	1	452	16	17774	0.337891
GO:0010035	response to inorganic substance	biological_process	5	1	452	16	17774	0.337891
GO:0045580	regulation of T cell differentiation	biological_process	9	1	452	16	17774	0.337891
GO:0006349	regulation of gene expression by genetic imprinting	biological_process	9	1	452	16	17774	0.337891
GO:0022841	potassium ion leak channel activity	molecular_function	9	1	452	16	17774	0.337891
GO:1905564	positive regulation of vascular endothelial cell proliferation	biological_process	10	1	452	16	17774	0.337891
GO:2000406	positive regulation of T cell migration	biological_process	9	1	452	16	17774	0.337891
GO:2001224	positive regulation of neuron migration	biological_process	9	1	452	16	17774	0.337891
GO:0050921	positive regulation of chemotaxis	biological_process	8	1	452	16	17774	0.337891
GO:0042834	peptidoglycan binding	molecular_function	6	1	452	16	17774	0.337891
GO:0016702	oxidoreductase activity, acting on single donors with incorporation of molecular oxygen, incorporation of two atoms of oxygen	molecular_function	6	1	452	16	17774	0.337891
GO:0000176	nuclear exosome (RNase complex	cellular_component	6	1	452	16	17774	0.337891
GO:0010633	negative regulation of epithelial cell migration	biological_process	9	1	452	16	17774	0.337891
GO:0043951	negative regulation of cAMP-mediated signaling	biological_process	10	1	452	16	17774	0.337891
GO:0030502	negative regulation of bone mineralization	biological_process	8	1	452	16	17774	0.337891
GO:0019674	NAD metabolic process	biological_process	4	1	452	16	17774	0.337891
GO:0015909	long-chain fatty acid transport	biological_process	9	1	452	16	17774	0.337891
GO:0015813	L-glutamate transmembrane transport	biological_process	11	1	452	16	17774	0.337891
GO:0005229	intracellular calcium activated chloride channel activity	molecular_function	7	1	452	16	17774	0.337891
GO:0002377	immunoglobulin production	biological_process	5	1	452	16	17774	0.337891
GO:0042562	hormone binding	molecular_function	4	1	452	16	17774	0.337891
GO:0008066	glutamate receptor activity	molecular_function	6	1	452	16	17774	0.337891
GO:0007216	G protein-coupled glutamate receptor signaling pathway	biological_process	6	1	452	16	17774	0.337891
GO:0005869	dynactin complex	cellular_component	5	1	452	16	17774	0.337891
GO:0050965	detection of temperature stimulus involved in sensory perception of pain	biological_process	8	1	452	16	17774	0.337891
GO:0070593	dendrite self-avoidance	biological_process	6	1	452	16	17774	0.337891
GO:0043292	contractile fiber	cellular_component	6	1	452	16	17774	0.337891
GO:0021895	cerebral cortex neuron differentiation	biological_process	8	1	452	16	17774	0.337891
GO:0071482	cellular response to light stimulus	biological_process	7	1	452	16	17774	0.337891
GO:0035729	cellular response to hepatocyte growth factor stimulus	biological_process	8	1	452	16	17774	0.337891
GO:0086002	cardiac muscle cell action potential involved in contraction	biological_process	8	1	452	16	17774	0.337891
GO:0043194	axon initial segment	cellular_component	6	1	452	16	17774	0.337891
GO:0030673	axolemma	cellular_component	7	1	452	16	17774	0.337891
GO:0032024	positive regulation of insulin secretion	biological_process	11	2	452	47	17774	0.336628
GO:0001890	placenta development	biological_process	6	2	452	47	17774	0.336628
GO:0019838	growth factor binding	molecular_function	5	2	452	47	17774	0.336628
GO:0060048	cardiac muscle contraction	biological_process	8	2	452	47	17774	0.336628
GO:0030594	neurotransmitter receptor activity	molecular_function	5	3	452	80	17774	0.332754
GO:0032088	negative regulation of NF-kappaB transcription factor activity	biological_process	7	3	452	80	17774	0.332754
GO:0008543	fibroblast growth factor receptor signaling pathway	biological_process	8	3	452	80	17774	0.332754
GO:0004721	phosphoprotein phosphatase activity	molecular_function	8	5	452	149	17774	0.329305
GO:0008277	regulation of G protein-coupled receptor signaling pathway	biological_process	8	2	452	46	17774	0.327281
GO:0004715	non-membrane spanning protein tyrosine kinase activity	molecular_function	9	2	452	46	17774	0.327281
GO:0030016	myofibril	cellular_component	7	2	452	46	17774	0.327281
GO:0005793	endoplasmic reticulum-Golgi intermediate compartment	cellular_component	6	3	452	79	17774	0.325766
GO:1902600	proton transmembrane transport	biological_process	9	4	452	113	17774	0.323994
GO:0016323	basolateral plasma membrane	cellular_component	5	7	452	219	17774	0.323531
GO:0007568	aging	biological_process	4	6	452	183	17774	0.322409
GO:0003824	catalytic activity	molecular_function	3	15	452	511	17774	0.321448
GO:0006900	vesicle budding from membrane	biological_process	7	1	452	15	17774	0.320599
GO:0016075	rRNA catabolic process	biological_process	11	1	452	15	17774	0.320599
GO:0070848	response to growth factor	biological_process	6	1	452	15	17774	0.320599
GO:0010996	response to auditory stimulus	biological_process	6	1	452	15	17774	0.320599
GO:0010738	regulation of protein kinase A signaling	biological_process	9	1	452	15	17774	0.320599
GO:1900271	regulation of long-term synaptic potentiation	biological_process	10	1	452	15	17774	0.320599
GO:0090181	regulation of cholesterol metabolic process	biological_process	9	1	452	15	17774	0.320599
GO:0006163	purine nucleotide metabolic process	biological_process	9	1	452	15	17774	0.320599
GO:0060134	prepulse inhibition	biological_process	8	1	452	15	17774	0.320599
GO:0050862	positive regulation of T cell receptor signaling pathway	biological_process	10	1	452	15	17774	0.320599
GO:1900029	positive regulation of ruffle assembly	biological_process	10	1	452	15	17774	0.320599
GO:2000573	positive regulation of DNA biosynthetic process	biological_process	9	1	452	15	17774	0.320599
GO:0005161	platelet-derived growth factor receptor binding	molecular_function	7	1	452	15	17774	0.320599
GO:0031091	platelet alpha granule	cellular_component	9	1	452	15	17774	0.320599
GO:0042622	photoreceptor outer segment membrane	cellular_component	7	1	452	15	17774	0.320599
GO:0005548	phospholipid transporter activity	molecular_function	5	1	452	15	17774	0.320599
GO:0006646	phosphatidylethanolamine biosynthetic process	biological_process	10	1	452	15	17774	0.320599
GO:0006518	peptide metabolic process	biological_process	7	1	452	15	17774	0.320599
GO:0043171	peptide catabolic process	biological_process	8	1	452	15	17774	0.320599
GO:0043186	P granule	cellular_component	8	1	452	15	17774	0.320599
GO:0008514	organic anion transmembrane transporter activity	molecular_function	7	1	452	15	17774	0.320599
GO:0034656	nucleobase-containing small molecule catabolic process	biological_process	8	1	452	15	17774	0.320599
GO:0033268	node of Ranvier	cellular_component	6	1	452	15	17774	0.320599
GO:0050998	nitric-oxide synthase binding	molecular_function	6	1	452	15	17774	0.320599
GO:0015804	neutral amino acid transport	biological_process	11	1	452	15	17774	0.320599
GO:0021675	nerve development	biological_process	5	1	452	15	17774	0.320599
GO:0010955	negative regulation of protein processing	biological_process	10	1	452	15	17774	0.320599
GO:0043518	negative regulation of DNA damage response, signal transduction by p53 class mediator	biological_process	11	1	452	15	17774	0.320599
GO:0090051	negative regulation of cell migration involved in sprouting angiogenesis	biological_process	12	1	452	15	17774	0.320599
GO:0070885	negative regulation of calcineurin-NFAT signaling cascade	biological_process	12	1	452	15	17774	0.320599
GO:0060766	negative regulation of androgen receptor signaling pathway	biological_process	10	1	452	15	17774	0.320599
GO:0051371	muscle alpha-actinin binding	molecular_function	8	1	452	15	17774	0.320599
GO:0031434	mitogen-activated protein kinase kinase binding	molecular_function	8	1	452	15	17774	0.320599
GO:0042116	macrophage activation	biological_process	7	1	452	15	17774	0.320599
GO:0005324	long-chain fatty acid transporter activity	molecular_function	5	1	452	15	17774	0.320599
GO:0043229	intracellular organelle	cellular_component	4	1	452	15	17774	0.320599
GO:0032611	interleukin-1 beta production	biological_process	6	1	452	15	17774	0.320599
GO:0060077	inhibitory synapse	cellular_component	4	1	452	15	17774	0.320599
GO:0030214	hyaluronan catabolic process	biological_process	9	1	452	15	17774	0.320599
GO:0042445	hormone metabolic process	biological_process	4	1	452	15	17774	0.320599
GO:0015908	fatty acid transport	biological_process	8	1	452	15	17774	0.320599
GO:0035640	exploration behavior	biological_process	4	1	452	15	17774	0.320599
GO:0043652	engulfment of apoptotic cell	biological_process	9	1	452	15	17774	0.320599
GO:0006112	energy reserve metabolic process	biological_process	7	1	452	15	17774	0.320599
GO:0043583	ear development	biological_process	7	1	452	15	17774	0.320599
GO:0080111	DNA demethylation	biological_process	10	1	452	15	17774	0.320599
GO:0003279	cardiac septum development	biological_process	5	1	452	15	17774	0.320599
GO:0004089	carbonate dehydratase activity	molecular_function	7	1	452	15	17774	0.320599
GO:0071711	basement membrane organization	biological_process	7	1	452	15	17774	0.320599
GO:0016208	AMP binding	molecular_function	5	1	452	15	17774	0.320599
GO:0048185	activin binding	molecular_function	5	1	452	15	17774	0.320599
GO:0046935	1-phosphatidylinositol-3-kinase regulator activity	molecular_function	7	1	452	15	17774	0.320599
GO:0030317	flagellated sperm motility	biological_process	5	3	452	78	17774	0.318779
GO:0098869	cellular oxidant detoxification	biological_process	5	3	452	78	17774	0.318779
GO:0030183	B cell differentiation	biological_process	8	3	452	78	17774	0.318779
GO:0006351	transcription, DNA-templated	biological_process	8	4	452	112	17774	0.318225
GO:0048156	tau protein binding	molecular_function	6	2	452	45	17774	0.317899
GO:0003727	single-stranded RNA binding	molecular_function	7	2	452	45	17774	0.317899
GO:0004864	protein phosphatase inhibitor activity	molecular_function	7	2	452	45	17774	0.317899
GO:0006487	protein N-linked glycosylation	biological_process	10	2	452	45	17774	0.317899
GO:0032715	negative regulation of interleukin-6 production	biological_process	8	2	452	45	17774	0.317899
GO:0043124	negative regulation of I-kappaB kinase/NF-kappaB signaling	biological_process	10	2	452	45	17774	0.317899
GO:0002088	lens development in camera-type eye	biological_process	5	2	452	45	17774	0.317899
GO:0071364	cellular response to epidermal growth factor stimulus	biological_process	6	2	452	45	17774	0.317899
GO:0031667	response to nutrient levels	biological_process	6	3	452	77	17774	0.311793
GO:0021762	substantia nigra development	biological_process	6	2	452	44	17774	0.308487
GO:0015914	phospholipid transport	biological_process	8	2	452	44	17774	0.308487
GO:0032266	phosphatidylinositol-3-phosphate binding	molecular_function	8	2	452	44	17774	0.308487
GO:0001541	ovarian follicle development	biological_process	6	2	452	44	17774	0.308487
GO:0019894	kinesin binding	molecular_function	6	2	452	44	17774	0.308487
GO:0009952	anterior/posterior pattern specification	biological_process	6	4	452	110	17774	0.306714
GO:0001540	amyloid-beta binding	molecular_function	6	3	452	76	17774	0.304811
GO:0016050	vesicle organization	biological_process	6	1	452	14	17774	0.302857
GO:0038084	vascular endothelial growth factor signaling pathway	biological_process	8	1	452	14	17774	0.302857
GO:0060707	trophoblast giant cell differentiation	biological_process	6	1	452	14	17774	0.302857
GO:0031432	titin binding	molecular_function	6	1	452	14	17774	0.302857
GO:0021756	striatum development	biological_process	5	1	452	14	17774	0.302857
GO:0062009	secondary palate development	biological_process	6	1	452	14	17774	0.302857
GO:0060416	response to growth hormone	biological_process	7	1	452	14	17774	0.302857
GO:0046596	regulation of viral entry into host cell	biological_process	9	1	452	14	17774	0.302857
GO:0032479	regulation of type I interferon production	biological_process	7	1	452	14	17774	0.302857
GO:0032434	regulation of proteasomal ubiquitin-dependent protein catabolic process	biological_process	11	1	452	14	17774	0.302857
GO:0099175	regulation of postsynapse organization	biological_process	8	1	452	14	17774	0.302857
GO:0050678	regulation of epithelial cell proliferation	biological_process	7	1	452	14	17774	0.302857
GO:2000810	regulation of bicellular tight junction assembly	biological_process	7	1	452	14	17774	0.302857
GO:0070528	protein kinase C signaling	biological_process	6	1	452	14	17774	0.302857
GO:0061014	positive regulation of mRNA catabolic process	biological_process	9	1	452	14	17774	0.302857
GO:0045651	positive regulation of macrophage differentiation	biological_process	10	1	452	14	17774	0.302857
GO:0045722	positive regulation of gluconeogenesis	biological_process	11	1	452	14	17774	0.302857
GO:0030247	polysaccharide binding	molecular_function	5	1	452	14	17774	0.302857
GO:0031089	platelet dense granule lumen	cellular_component	8	1	452	14	17774	0.302857
GO:0035845	photoreceptor cell outer segment organization	biological_process	5	1	452	14	17774	0.302857
GO:0043116	negative regulation of vascular permeability	biological_process	8	1	452	14	17774	0.302857
GO:2000737	negative regulation of stem cell differentiation	biological_process	8	1	452	14	17774	0.302857
GO:1902894	negative regulation of pri-miRNA transcription by RNA polymerase II	biological_process	11	1	452	14	17774	0.302857
GO:0014067	negative regulation of phosphatidylinositol 3-kinase signaling	biological_process	10	1	452	14	17774	0.302857
GO:0010839	negative regulation of keratinocyte proliferation	biological_process	9	1	452	14	17774	0.302857
GO:0033147	negative regulation of intracellular estrogen receptor signaling pathway	biological_process	10	1	452	14	17774	0.302857
GO:0045824	negative regulation of innate immune response	biological_process	8	1	452	14	17774	0.302857
GO:0050777	negative regulation of immune response	biological_process	7	1	452	14	17774	0.302857
GO:0045820	negative regulation of glycolytic process	biological_process	11	1	452	14	17774	0.302857
GO:0045744	negative regulation of G protein-coupled receptor signaling pathway	biological_process	9	1	452	14	17774	0.302857
GO:0045806	negative regulation of endocytosis	biological_process	8	1	452	14	17774	0.302857
GO:2000279	negative regulation of DNA biosynthetic process	biological_process	9	1	452	14	17774	0.302857
GO:0061809	NAD+ nucleotidase, cyclic ADP-ribose generating	molecular_function	8	1	452	14	17774	0.302857
GO:0070403	NAD+ binding	molecular_function	6	1	452	14	17774	0.302857
GO:0050135	NAD(P)+ nucleosidase activity	molecular_function	7	1	452	14	17774	0.302857
GO:0006122	mitochondrial electron transport, ubiquinol to cytochrome c	biological_process	8	1	452	14	17774	0.302857
GO:0033162	melanosome membrane	cellular_component	7	1	452	14	17774	0.302857
GO:0030277	maintenance of gastrointestinal epithelium	biological_process	9	1	452	14	17774	0.302857
GO:0048246	macrophage chemotaxis	biological_process	6	1	452	14	17774	0.302857
GO:0035641	locomotory exploration behavior	biological_process	5	1	452	14	17774	0.302857
GO:0050930	induction of positive chemotaxis	biological_process	10	1	452	14	17774	0.302857
GO:0060347	heart trabecula formation	biological_process	6	1	452	14	17774	0.302857
GO:0007625	grooming behavior	biological_process	4	1	452	14	17774	0.302857
GO:0090161	Golgi ribbon formation	biological_process	7	1	452	14	17774	0.302857
GO:0030203	glycosaminoglycan metabolic process	biological_process	7	1	452	14	17774	0.302857
GO:0005092	GDP-dissociation inhibitor activity	molecular_function	7	1	452	14	17774	0.302857
GO:0002031	G protein-coupled receptor internalization	biological_process	10	1	452	14	17774	0.302857
GO:0001886	endothelial cell morphogenesis	biological_process	9	1	452	14	17774	0.302857
GO:0036020	endolysosome membrane	cellular_component	10	1	452	14	17774	0.302857
GO:0001706	endoderm formation	biological_process	6	1	452	14	17774	0.302857
GO:0031076	embryonic camera-type eye development	biological_process	9	1	452	14	17774	0.302857
GO:0015562	efflux transmembrane transporter activity	molecular_function	5	1	452	14	17774	0.302857
GO:0140416	DNA-binding transcription factor inhibitor activity	NA	NA	1	452	14	17774	0.302857
GO:0030207	chondroitin sulfate catabolic process	biological_process	9	1	452	14	17774	0.302857
GO:0022010	central nervous system myelination	biological_process	7	1	452	14	17774	0.302857
GO:0031669	cellular response to nutrient levels	biological_process	7	1	452	14	17774	0.302857
GO:1903351	cellular response to dopamine	biological_process	7	1	452	14	17774	0.302857
GO:0009987	cellular process	biological_process	3	1	452	14	17774	0.302857
GO:0086064	cell communication by electrical coupling involved in cardiac conduction	biological_process	6	1	452	14	17774	0.302857
GO:0060411	cardiac septum morphogenesis	biological_process	5	1	452	14	17774	0.302857
GO:0035497	cAMP response element binding	molecular_function	11	1	452	14	17774	0.302857
GO:0060402	calcium ion transport into cytosol	biological_process	14	1	452	14	17774	0.302857
GO:0005227	calcium activated cation channel activity	molecular_function	8	1	452	14	17774	0.302857
GO:0008206	bile acid metabolic process	biological_process	7	1	452	14	17774	0.302857
GO:0004029	aldehyde dehydrogenase (NAD+) activity	molecular_function	7	1	452	14	17774	0.302857
GO:0007512	adult heart development	biological_process	7	1	452	14	17774	0.302857
GO:0030176	integral component of endoplasmic reticulum membrane	cellular_component	7	4	452	109	17774	0.300975
GO:0006813	potassium ion transport	biological_process	9	5	452	143	17774	0.299341
GO:0030658	transport vesicle membrane	cellular_component	7	2	452	43	17774	0.299049
GO:0030449	regulation of complement activation	biological_process	7	2	452	43	17774	0.299049
GO:1990573	potassium ion import across plasma membrane	biological_process	11	2	452	43	17774	0.299049
GO:0070527	platelet aggregation	biological_process	7	2	452	43	17774	0.299049
GO:0004857	enzyme inhibitor activity	molecular_function	5	2	452	43	17774	0.299049
GO:0002062	chondrocyte differentiation	biological_process	6	2	452	43	17774	0.299049
GO:0001658	branching involved in ureteric bud morphogenesis	biological_process	7	2	452	43	17774	0.299049
GO:0046872	metal ion binding	molecular_function	6	98	452	3660	17774	0.298312
GO:0000790	nuclear chromatin	cellular_component	7	26	452	910	17774	0.297217
GO:0001666	response to hypoxia	biological_process	5	6	452	177	17774	0.295701
GO:0001822	kidney development	biological_process	6	5	452	142	17774	0.294389
GO:0030512	negative regulation of transforming growth factor beta receptor signaling pathway	biological_process	10	3	452	74	17774	0.290871
GO:0009267	cellular response to starvation	biological_process	8	3	452	74	17774	0.290871
GO:0008307	structural constituent of muscle	molecular_function	4	2	452	42	17774	0.28959
GO:0050767	regulation of neurogenesis	biological_process	8	2	452	42	17774	0.28959
GO:0051480	regulation of cytosolic calcium ion concentration	biological_process	12	2	452	42	17774	0.28959
GO:0031623	receptor internalization	biological_process	9	2	452	42	17774	0.28959
GO:1901216	positive regulation of neuron death	biological_process	8	2	452	42	17774	0.28959
GO:0007566	embryo implantation	biological_process	4	2	452	42	17774	0.28959
GO:0042359	vitamin D metabolic process	biological_process	7	1	452	13	17774	0.284652
GO:0042761	very long-chain fatty acid biosynthetic process	biological_process	11	1	452	13	17774	0.284652
GO:0009650	UV protection	biological_process	8	1	452	13	17774	0.284652
GO:0005068	transmembrane receptor protein tyrosine kinase adaptor activity	molecular_function	8	1	452	13	17774	0.284652
GO:0031629	synaptic vesicle fusion to presynaptic active zone membrane	biological_process	9	1	452	13	17774	0.284652
GO:0008420	RNA polymerase II CTD heptapeptide repeat phosphatase activity	molecular_function	10	1	452	13	17774	0.284652
GO:0043023	ribosomal large subunit binding	molecular_function	6	1	452	13	17774	0.284652
GO:0046685	response to arsenic-containing substance	biological_process	5	1	452	13	17774	0.284652
GO:0090399	replicative senescence	biological_process	6	1	452	13	17774	0.284652
GO:0043618	regulation of transcription from RNA polymerase II promoter in response to stress	biological_process	10	1	452	13	17774	0.284652
GO:0002087	regulation of respiratory gaseous exchange by nervous system process	biological_process	8	1	452	13	17774	0.284652
GO:0043281	regulation of cysteine-type endopeptidase activity involved in apoptotic process	biological_process	9	1	452	13	17774	0.284652
GO:2000772	regulation of cellular senescence	biological_process	7	1	452	13	17774	0.284652
GO:0033628	regulation of cell adhesion mediated by integrin	biological_process	6	1	452	13	17774	0.284652
GO:0031386	protein tag	molecular_function	3	1	452	13	17774	0.284652
GO:0034236	protein kinase A catalytic subunit binding	molecular_function	8	1	452	13	17774	0.284652
GO:0010863	positive regulation of phospholipase C activity	biological_process	10	1	452	13	17774	0.284652
GO:0010952	positive regulation of peptidase activity	biological_process	10	1	452	13	17774	0.284652
GO:0043568	positive regulation of insulin-like growth factor receptor signaling pathway	biological_process	9	1	452	13	17774	0.284652
GO:0010763	positive regulation of fibroblast migration	biological_process	9	1	452	13	17774	0.284652
GO:0010666	positive regulation of cardiac muscle cell apoptotic process	biological_process	12	1	452	13	17774	0.284652
GO:0010524	positive regulation of calcium ion transport into cytosol	biological_process	14	1	452	13	17774	0.284652
GO:0032233	positive regulation of actin filament bundle assembly	biological_process	7	1	452	13	17774	0.284652
GO:0097320	plasma membrane tubulation	biological_process	7	1	452	13	17774	0.284652
GO:0055091	phospholipid homeostasis	biological_process	9	1	452	13	17774	0.284652
GO:0005721	pericentric heterochromatin	cellular_component	8	1	452	13	17774	0.284652
GO:0046940	nucleoside monophosphate phosphorylation	biological_process	9	1	452	13	17774	0.284652
GO:0030948	negative regulation of vascular endothelial growth factor receptor signaling pathway	biological_process	9	1	452	13	17774	0.284652
GO:2000678	negative regulation of transcription regulatory region DNA binding	biological_process	8	1	452	13	17774	0.284652
GO:0003085	negative regulation of systemic arterial blood pressure	biological_process	7	1	452	13	17774	0.284652
GO:1903427	negative regulation of reactive oxygen species biosynthetic process	biological_process	8	1	452	13	17774	0.284652
GO:2001223	negative regulation of neuron migration	biological_process	9	1	452	13	17774	0.284652
GO:0010745	negative regulation of macrophage derived foam cell differentiation	biological_process	8	1	452	13	17774	0.284652
GO:0046325	negative regulation of glucose import	biological_process	10	1	452	13	17774	0.284652
GO:0051481	negative regulation of cytosolic calcium ion concentration	biological_process	13	1	452	13	17774	0.284652
GO:0016331	morphogenesis of embryonic epithelium	biological_process	7	1	452	13	17774	0.284652
GO:0005750	mitochondrial respiratory chain complex III	cellular_component	6	1	452	13	17774	0.284652
GO:0001823	mesonephros development	biological_process	7	1	452	13	17774	0.284652
GO:0000460	maturation of 5.8S rRNA	biological_process	12	1	452	13	17774	0.284652
GO:0042711	maternal behavior	biological_process	6	1	452	13	17774	0.284652
GO:0017017	MAP kinase tyrosine/serine/threonine phosphatase activity	molecular_function	10	1	452	13	17774	0.284652
GO:0060644	mammary gland epithelial cell differentiation	biological_process	7	1	452	13	17774	0.284652
GO:0005041	low-density lipoprotein particle receptor activity	molecular_function	5	1	452	13	17774	0.284652
GO:0005313	L-glutamate transmembrane transporter activity	molecular_function	8	1	452	13	17774	0.284652
GO:0008328	ionotropic glutamate receptor complex	cellular_component	7	1	452	13	17774	0.284652
GO:0035723	interleukin-15-mediated signaling pathway	biological_process	7	1	452	13	17774	0.284652
GO:0031994	insulin-like growth factor I binding	molecular_function	7	1	452	13	17774	0.284652
GO:0008645	hexose transmembrane transport	biological_process	10	1	452	13	17774	0.284652
GO:0008406	gonad development	biological_process	6	1	452	13	17774	0.284652
GO:0048699	generation of neurons	biological_process	7	1	452	13	17774	0.284652
GO:0039706	co-receptor binding	molecular_function	5	1	452	13	17774	0.284652
GO:0071872	cellular response to epinephrine stimulus	biological_process	9	1	452	13	17774	0.284652
GO:0021846	cell proliferation in forebrain	biological_process	5	1	452	13	17774	0.284652
GO:0060444	branching involved in mammary gland duct morphogenesis	biological_process	7	1	452	13	17774	0.284652
GO:0036122	BMP binding	molecular_function	6	1	452	13	17774	0.284652
GO:0070286	axonemal dynein complex assembly	biological_process	8	1	452	13	17774	0.284652
GO:0097242	amyloid-beta clearance	biological_process	4	1	452	13	17774	0.284652
GO:0008179	adenylate cyclase binding	molecular_function	6	1	452	13	17774	0.284652
GO:0007171	activation of transmembrane receptor protein tyrosine kinase activity	biological_process	13	1	452	13	17774	0.284652
GO:0008409	5'-3' exonuclease activity	molecular_function	8	1	452	13	17774	0.284652
GO:0009749	response to glucose	biological_process	9	3	452	73	17774	0.283917
GO:0001938	positive regulation of endothelial cell proliferation	biological_process	9	3	452	73	17774	0.283917
GO:0043433	negative regulation of DNA-binding transcription factor activity	biological_process	6	3	452	73	17774	0.283917
GO:0030890	positive regulation of B cell proliferation	biological_process	11	2	452	41	17774	0.280116
GO:0042130	negative regulation of T cell proliferation	biological_process	11	2	452	41	17774	0.280116
GO:0002548	monocyte chemotaxis	biological_process	6	2	452	41	17774	0.280116
GO:0015026	coreceptor activity	molecular_function	5	2	452	41	17774	0.280116
GO:0006367	transcription initiation from RNA polymerase II promoter	biological_process	9	6	452	173	17774	0.278149
GO:0022857	transmembrane transporter activity	molecular_function	4	7	452	207	17774	0.275202
GO:0009888	tissue development	biological_process	5	2	452	40	17774	0.270633
GO:0045787	positive regulation of cell cycle	biological_process	7	2	452	40	17774	0.270633
GO:0043966	histone H3 acetylation	biological_process	11	2	452	40	17774	0.270633
GO:0060021	roof of mouth development	biological_process	5	3	452	71	17774	0.270056
GO:0030136	clathrin-coated vesicle	cellular_component	8	3	452	71	17774	0.270056
GO:0071407	cellular response to organic cyclic compound	biological_process	7	3	452	71	17774	0.270056
GO:0008285	negative regulation of cell population proliferation	biological_process	7	13	452	418	17774	0.267923
GO:0004725	protein tyrosine phosphatase activity	molecular_function	9	4	452	103	17774	0.266859
GO:0015250	water channel activity	molecular_function	7	1	452	12	17774	0.265973
GO:0001222	transcription corepressor binding	molecular_function	7	1	452	12	17774	0.265973
GO:0043586	tongue development	biological_process	7	1	452	12	17774	0.265973
GO:0016790	thiolester hydrolase activity	molecular_function	6	1	452	12	17774	0.265973
GO:0010818	T cell chemotaxis	biological_process	7	1	452	12	17774	0.265973
GO:0032525	somite rostral/caudal axis specification	biological_process	7	1	452	12	17774	0.265973
GO:1902287	semaphorin-plexin signaling pathway involved in axon guidance	biological_process	8	1	452	12	17774	0.265973
GO:0009303	rRNA transcription	biological_process	10	1	452	12	17774	0.265973
GO:0002021	response to dietary excess	biological_process	7	1	452	12	17774	0.265973
GO:0043114	regulation of vascular permeability	biological_process	7	1	452	12	17774	0.265973
GO:0070269	pyroptosis	biological_process	6	1	452	12	17774	0.265973
GO:0010739	positive regulation of protein kinase A signaling	biological_process	10	1	452	12	17774	0.265973
GO:0010918	positive regulation of mitochondrial membrane potential	biological_process	7	1	452	12	17774	0.265973
GO:0051549	positive regulation of keratinocyte migration	biological_process	10	1	452	12	17774	0.265973
GO:0031065	positive regulation of histone deacetylation	biological_process	11	1	452	12	17774	0.265973
GO:0045723	positive regulation of fatty acid biosynthetic process	biological_process	9	1	452	12	17774	0.265973
GO:0050871	positive regulation of B cell activation	biological_process	9	1	452	12	17774	0.265973
GO:0008970	phospholipase A1 activity	molecular_function	8	1	452	12	17774	0.265973
GO:0042975	peroxisome proliferator activated receptor binding	molecular_function	6	1	452	12	17774	0.265973
GO:0042119	neutrophil activation	biological_process	8	1	452	12	17774	0.265973
GO:0001504	neurotransmitter uptake	biological_process	6	1	452	12	17774	0.265973
GO:0016322	neuron remodeling	biological_process	7	1	452	12	17774	0.265973
GO:0061351	neural precursor cell proliferation	biological_process	4	1	452	12	17774	0.265973
GO:0090331	negative regulation of platelet aggregation	biological_process	10	1	452	12	17774	0.265973
GO:0040015	negative regulation of multicellular organism growth	biological_process	8	1	452	12	17774	0.265973
GO:0010917	negative regulation of mitochondrial membrane potential	biological_process	7	1	452	12	17774	0.265973
GO:0007077	mitotic nuclear envelope disassembly	biological_process	8	1	452	12	17774	0.265973
GO:0004724	magnesium-dependent protein serine/threonine phosphatase activity	molecular_function	10	1	452	12	17774	0.265973
GO:0042340	keratan sulfate catabolic process	biological_process	9	1	452	12	17774	0.265973
GO:0005614	interstitial matrix	cellular_component	6	1	452	12	17774	0.265973
GO:0099059	integral component of presynaptic active zone membrane	cellular_component	7	1	452	12	17774	0.265973
GO:0030212	hyaluronan metabolic process	biological_process	8	1	452	12	17774	0.265973
GO:0042446	hormone biosynthetic process	biological_process	5	1	452	12	17774	0.265973
GO:0031581	hemidesmosome assembly	biological_process	8	1	452	12	17774	0.265973
GO:0009101	glycoprotein biosynthetic process	biological_process	8	1	452	12	17774	0.265973
GO:0006002	fructose 6-phosphate metabolic process	biological_process	7	1	452	12	17774	0.265973
GO:0070166	enamel mineralization	biological_process	8	1	452	12	17774	0.265973
GO:0016045	detection of bacterium	biological_process	8	1	452	12	17774	0.265973
GO:0030208	dermatan sulfate biosynthetic process	biological_process	9	1	452	12	17774	0.265973
GO:0000177	cytoplasmic exosome (RNase complex	cellular_component	6	1	452	12	17774	0.265973
GO:0038063	collagen-activated tyrosine kinase receptor signaling pathway	biological_process	8	1	452	12	17774	0.265973
GO:0071372	cellular response to follicle-stimulating hormone stimulus	biological_process	8	1	452	12	17774	0.265973
GO:0055003	cardiac myofibril assembly	biological_process	8	1	452	12	17774	0.265973
GO:0033173	calcineurin-NFAT signaling cascade	biological_process	8	1	452	12	17774	0.265973
GO:0006700	C21-steroid hormone biosynthetic process	biological_process	8	1	452	12	17774	0.265973
GO:0003181	atrioventricular valve morphogenesis	biological_process	6	1	452	12	17774	0.265973
GO:0033130	acetylcholine receptor binding	molecular_function	6	1	452	12	17774	0.265973
GO:0045652	regulation of megakaryocyte differentiation	biological_process	8	3	452	70	17774	0.263154
GO:0048812	neuron projection morphogenesis	biological_process	8	3	452	70	17774	0.263154
GO:0035335	peptidyl-tyrosine dephosphorylation	biological_process	10	4	452	102	17774	0.26124
GO:0005245	voltage-gated calcium channel activity	molecular_function	9	2	452	39	17774	0.261146
GO:0045214	sarcomere organization	biological_process	9	2	452	39	17774	0.261146
GO:0086091	regulation of heart rate by cardiac conduction	biological_process	10	2	452	39	17774	0.261146
GO:0008536	Ran GTPase binding	molecular_function	9	2	452	39	17774	0.261146
GO:0005547	phosphatidylinositol-3,4,5-trisphosphate binding	molecular_function	8	2	452	39	17774	0.261146
GO:0042177	negative regulation of protein catabolic process	biological_process	8	2	452	39	17774	0.261146
GO:0031640	killing of cells of other organism	biological_process	4	2	452	39	17774	0.261146
GO:0008643	carbohydrate transport	biological_process	7	2	452	39	17774	0.261146
GO:0007010	cytoskeleton organization	biological_process	6	6	452	169	17774	0.260853
GO:0045766	positive regulation of angiogenesis	biological_process	8	5	452	135	17774	0.260175
GO:0030133	transport vesicle	cellular_component	7	4	452	101	17774	0.255645
GO:0004672	protein kinase activity	molecular_function	7	16	452	520	17774	0.251932
GO:0030177	positive regulation of Wnt signaling pathway	biological_process	9	2	452	38	17774	0.251661
GO:0030501	positive regulation of bone mineralization	biological_process	8	2	452	38	17774	0.251661
GO:2001237	negative regulation of extrinsic apoptotic signaling pathway	biological_process	10	2	452	38	17774	0.251661
GO:0001707	mesoderm formation	biological_process	6	2	452	38	17774	0.251661
GO:0006024	glycosaminoglycan biosynthetic process	biological_process	8	2	452	38	17774	0.251661
GO:0098742	cell-cell adhesion via plasma-membrane adhesion molecules	biological_process	6	2	452	38	17774	0.251661
GO:0048469	cell maturation	biological_process	5	2	452	38	17774	0.251661
GO:0006953	acute-phase response	biological_process	8	2	452	38	17774	0.251661
GO:0008134	transcription factor binding	molecular_function	5	12	452	376	17774	0.250915
GO:0044325	ion channel binding	molecular_function	5	5	452	133	17774	0.250576
GO:0006897	endocytosis	biological_process	7	8	452	235	17774	0.249945
GO:0035313	wound healing, spreading of epidermal cells	biological_process	8	1	452	11	17774	0.246807
GO:0006048	UDP-N-acetylglucosamine biosynthetic process	biological_process	8	1	452	11	17774	0.246807
GO:0015643	toxic substance binding	molecular_function	4	1	452	11	17774	0.246807
GO:0034138	toll-like receptor 3 signaling pathway	biological_process	9	1	452	11	17774	0.246807
GO:0043589	skin morphogenesis	biological_process	6	1	452	11	17774	0.246807
GO:0019953	sexual reproduction	biological_process	4	1	452	11	17774	0.246807
GO:0046549	retinal cone cell development	biological_process	9	1	452	11	17774	0.246807
GO:0071559	response to transforming growth factor beta	biological_process	5	1	452	11	17774	0.246807
GO:0051775	response to redox state	biological_process	4	1	452	11	17774	0.246807
GO:0098911	regulation of ventricular cardiac muscle cell action potential	biological_process	12	1	452	11	17774	0.246807
GO:0050803	regulation of synapse structure or activity	biological_process	5	1	452	11	17774	0.246807
GO:0048660	regulation of smooth muscle cell proliferation	biological_process	7	1	452	11	17774	0.246807
GO:0045637	regulation of myeloid cell differentiation	biological_process	7	1	452	11	17774	0.246807
GO:0004865	protein serine/threonine phosphatase inhibitor activity	molecular_function	8	1	452	11	17774	0.246807
GO:0061462	protein localization to lysosome	biological_process	9	1	452	11	17774	0.246807
GO:0048787	presynaptic active zone membrane	cellular_component	5	1	452	11	17774	0.246807
GO:1990440	positive regulation of transcription from RNA polymerase II promoter in response to endoplasmic reticulum stress	biological_process	7	1	452	11	17774	0.246807
GO:0045657	positive regulation of monocyte differentiation	biological_process	10	1	452	11	17774	0.246807
GO:0050778	positive regulation of immune response	biological_process	7	1	452	11	17774	0.246807
GO:1902237	positive regulation of endoplasmic reticulum stress-induced intrinsic apoptotic signaling pathway	biological_process	9	1	452	11	17774	0.246807
GO:2000049	positive regulation of cell-cell adhesion mediated by cadherin	biological_process	8	1	452	11	17774	0.246807
GO:0048711	positive regulation of astrocyte differentiation	biological_process	12	1	452	11	17774	0.246807
GO:0046931	pore complex assembly	biological_process	7	1	452	11	17774	0.246807
GO:0052739	phosphatidylserine 1-acylhydrolase activity	molecular_function	8	1	452	11	17774	0.246807
GO:0008429	phosphatidylethanolamine binding	molecular_function	6	1	452	11	17774	0.246807
GO:0042698	ovulation cycle	biological_process	4	1	452	11	17774	0.246807
GO:0030728	ovulation	biological_process	5	1	452	11	17774	0.246807
GO:0030903	notochord development	biological_process	7	1	452	11	17774	0.246807
GO:0060315	negative regulation of ryanodine-sensitive calcium-release channel activity	biological_process	11	1	452	11	17774	0.246807
GO:0050687	negative regulation of defense response to virus	biological_process	8	1	452	11	17774	0.246807
GO:0043616	keratinocyte proliferation	biological_process	5	1	452	11	17774	0.246807
GO:0060080	inhibitory postsynaptic potential	biological_process	7	1	452	11	17774	0.246807
GO:0048012	hepatocyte growth factor receptor signaling pathway	biological_process	8	1	452	11	17774	0.246807
GO:0046474	glycerophospholipid biosynthetic process	biological_process	9	1	452	11	17774	0.246807
GO:0007143	female meiotic nuclear division	biological_process	5	1	452	11	17774	0.246807
GO:0085029	extracellular matrix assembly	biological_process	6	1	452	11	17774	0.246807
GO:0042118	endothelial cell activation	biological_process	5	1	452	11	17774	0.246807
GO:0004520	endodeoxyribonuclease activity	molecular_function	8	1	452	11	17774	0.246807
GO:0003906	DNA-(apurinic or apyrimidinic site) endonuclease activity	molecular_function	5	1	452	11	17774	0.246807
GO:0006707	cholesterol catabolic process	biological_process	9	1	452	11	17774	0.246807
GO:0034629	cellular protein-containing complex localization	biological_process	7	1	452	11	17774	0.246807
GO:0001775	cell activation	biological_process	4	1	452	11	17774	0.246807
GO:1901612	cardiolipin binding	molecular_function	7	1	452	11	17774	0.246807
GO:0055008	cardiac muscle tissue morphogenesis	biological_process	7	1	452	11	17774	0.246807
GO:0060055	angiogenesis involved in wound healing	biological_process	6	1	452	11	17774	0.246807
GO:0071875	adrenergic receptor signaling pathway	biological_process	6	1	452	11	17774	0.246807
GO:0007256	activation of JNKK activity	biological_process	14	1	452	11	17774	0.246807
GO:0045944	positive regulation of transcription by RNA polymerase II	biological_process	10	34	452	1177	17774	0.242648
GO:0005905	clathrin-coated pit	cellular_component	4	3	452	67	17774	0.242596
GO:0006906	vesicle fusion	biological_process	7	2	452	37	17774	0.242186
GO:0051225	spindle assembly	biological_process	9	2	452	37	17774	0.242186
GO:0071526	semaphorin-plexin signaling pathway	biological_process	6	2	452	37	17774	0.242186
GO:0033017	sarcoplasmic reticulum membrane	cellular_component	6	2	452	37	17774	0.242186
GO:0048018	receptor ligand activity	molecular_function	6	2	452	37	17774	0.242186
GO:0007017	microtubule-based process	biological_process	4	2	452	37	17774	0.242186
GO:0005109	frizzled binding	molecular_function	7	2	452	37	17774	0.242186
GO:0007043	cell-cell junction assembly	biological_process	7	2	452	37	17774	0.242186
GO:0071222	cellular response to lipopolysaccharide	biological_process	8	6	452	164	17774	0.23966
GO:1990837	sequence-specific double-stranded DNA binding	molecular_function	8	17	452	550	17774	0.237865
GO:0050679	positive regulation of epithelial cell proliferation	biological_process	8	3	452	66	17774	0.235802
GO:0042472	inner ear morphogenesis	biological_process	6	3	452	66	17774	0.235802
GO:0005518	collagen binding	molecular_function	5	3	452	66	17774	0.235802
GO:0007399	nervous system development	biological_process	6	17	452	548	17774	0.233411
GO:0043312	neutrophil degranulation	biological_process	9	15	452	476	17774	0.23285
GO:0006641	triglyceride metabolic process	biological_process	9	2	452	36	17774	0.232727
GO:0009314	response to radiation	biological_process	5	2	452	36	17774	0.232727
GO:0001975	response to amphetamine	biological_process	6	2	452	36	17774	0.232727
GO:0072593	reactive oxygen species metabolic process	biological_process	5	2	452	36	17774	0.232727
GO:0005719	nuclear euchromatin	cellular_component	8	2	452	36	17774	0.232727
GO:0032689	negative regulation of interferon-gamma production	biological_process	8	2	452	36	17774	0.232727
GO:0048286	lung alveolus development	biological_process	5	2	452	36	17774	0.232727
GO:0043967	histone H4 acetylation	biological_process	11	2	452	36	17774	0.232727
GO:0006749	glutathione metabolic process	biological_process	8	2	452	36	17774	0.232727
GO:0046658	anchored component of plasma membrane	cellular_component	6	2	452	36	17774	0.232727
GO:0030018	Z disc	cellular_component	5	5	452	129	17774	0.231665
GO:0001570	vasculogenesis	biological_process	6	3	452	65	17774	0.229043
GO:0000149	SNARE binding	molecular_function	5	3	452	65	17774	0.229043
GO:0048306	calcium-dependent protein binding	molecular_function	5	3	452	65	17774	0.229043
GO:0042403	thyroid hormone metabolic process	biological_process	6	1	452	10	17774	0.227142
GO:0042088	T-helper 1 type immune response	biological_process	7	1	452	10	17774	0.227142
GO:0016081	synaptic vesicle docking	biological_process	8	1	452	10	17774	0.227142
GO:0003376	sphingosine-1-phosphate receptor signaling pathway	biological_process	6	1	452	10	17774	0.227142
GO:0030867	rough endoplasmic reticulum membrane	cellular_component	6	1	452	10	17774	0.227142
GO:0031000	response to caffeine	biological_process	6	1	452	10	17774	0.227142
GO:1900242	regulation of synaptic vesicle endocytosis	biological_process	8	1	452	10	17774	0.227142
GO:0051252	regulation of RNA metabolic process	biological_process	8	1	452	10	17774	0.227142
GO:0099601	regulation of neurotransmitter receptor activity	biological_process	9	1	452	10	17774	0.227142
GO:0030071	regulation of mitotic metaphase/anaphase transition	biological_process	11	1	452	10	17774	0.227142
GO:0046902	regulation of mitochondrial membrane permeability	biological_process	8	1	452	10	17774	0.227142
GO:0043405	regulation of MAP kinase activity	biological_process	11	1	452	10	17774	0.227142
GO:0010591	regulation of lamellipodium assembly	biological_process	10	1	452	10	17774	0.227142
GO:0008330	protein tyrosine/threonine phosphatase activity	molecular_function	9	1	452	10	17774	0.227142
GO:0046598	positive regulation of viral entry into host cell	biological_process	10	1	452	10	17774	0.227142
GO:0061408	positive regulation of transcription from RNA polymerase II promoter in response to heat stress	biological_process	7	1	452	10	17774	0.227142
GO:0051247	positive regulation of protein metabolic process	biological_process	8	1	452	10	17774	0.227142
GO:0032308	positive regulation of prostaglandin secretion	biological_process	10	1	452	10	17774	0.227142
GO:0010907	positive regulation of glucose metabolic process	biological_process	10	1	452	10	17774	0.227142
GO:2001056	positive regulation of cysteine-type endopeptidase activity	biological_process	12	1	452	10	17774	0.227142
GO:0016504	peptidase activator activity	molecular_function	6	1	452	10	17774	0.227142
GO:0017110	nucleoside-diphosphatase activity	molecular_function	8	1	452	10	17774	0.227142
GO:1990266	neutrophil migration	biological_process	7	1	452	10	17774	0.227142
GO:1990535	neuron projection maintenance	biological_process	8	1	452	10	17774	0.227142
GO:1901386	negative regulation of voltage-gated calcium channel activity	biological_process	9	1	452	10	17774	0.227142
GO:1904468	negative regulation of tumor necrosis factor secretion	biological_process	10	1	452	10	17774	0.227142
GO:0010944	negative regulation of transcription by competitive promoter binding	biological_process	10	1	452	10	17774	0.227142
GO:0061179	negative regulation of insulin secretion involved in cellular response to glucose stimulus	biological_process	12	1	452	10	17774	0.227142
GO:0032099	negative regulation of appetite	biological_process	11	1	452	10	17774	0.227142
GO:0006739	NADP metabolic process	biological_process	4	1	452	10	17774	0.227142
GO:0045159	myosin II binding	molecular_function	7	1	452	10	17774	0.227142
GO:0061061	muscle structure development	biological_process	5	1	452	10	17774	0.227142
GO:0019941	modification-dependent protein catabolic process	biological_process	9	1	452	10	17774	0.227142
GO:0034551	mitochondrial respiratory chain complex III assembly	biological_process	10	1	452	10	17774	0.227142
GO:0042613	MHC class II protein complex	cellular_component	7	1	452	10	17774	0.227142
GO:0048762	mesenchymal cell differentiation	biological_process	6	1	452	10	17774	0.227142
GO:0032802	low-density lipoprotein particle receptor catabolic process	biological_process	9	1	452	10	17774	0.227142
GO:0015280	ligand-gated sodium channel activity	molecular_function	9	1	452	10	17774	0.227142
GO:0051873	killing by host of symbiont cells	biological_process	9	1	452	10	17774	0.227142
GO:0032623	interleukin-2 production	biological_process	5	1	452	10	17774	0.227142
GO:0031301	integral component of organelle membrane	cellular_component	6	1	452	10	17774	0.227142
GO:0070851	growth factor receptor binding	molecular_function	6	1	452	10	17774	0.227142
GO:0015816	glycine transport	biological_process	8	1	452	10	17774	0.227142
GO:0016595	glutamate binding	molecular_function	8	1	452	10	17774	0.227142
GO:0006704	glucocorticoid biosynthetic process	biological_process	8	1	452	10	17774	0.227142
GO:0006000	fructose metabolic process	biological_process	8	1	452	10	17774	0.227142
GO:0140115	export across plasma membrane	biological_process	7	1	452	10	17774	0.227142
GO:0008190	eukaryotic initiation factor 4E binding	molecular_function	6	1	452	10	17774	0.227142
GO:0060272	embryonic skeletal joint morphogenesis	biological_process	8	1	452	10	17774	0.227142
GO:0048251	elastic fiber assembly	biological_process	7	1	452	10	17774	0.227142
GO:0006353	DNA-templated transcription, termination	biological_process	8	1	452	10	17774	0.227142
GO:0015074	DNA integration	biological_process	8	1	452	10	17774	0.227142
GO:0050663	cytokine secretion	biological_process	11	1	452	10	17774	0.227142
GO:0000940	condensed chromosome outer kinetochore	cellular_component	4	1	452	10	17774	0.227142
GO:0031419	cobalamin binding	molecular_function	5	1	452	10	17774	0.227142
GO:0035988	chondrocyte proliferation	biological_process	4	1	452	10	17774	0.227142
GO:0071394	cellular response to testosterone stimulus	biological_process	7	1	452	10	17774	0.227142
GO:0071313	cellular response to caffeine	biological_process	7	1	452	10	17774	0.227142
GO:0006081	cellular aldehyde metabolic process	biological_process	5	1	452	10	17774	0.227142
GO:0048667	cell morphogenesis involved in neuron differentiation	biological_process	8	1	452	10	17774	0.227142
GO:0015278	calcium-release channel activity	molecular_function	9	1	452	10	17774	0.227142
GO:0008207	C21-steroid hormone metabolic process	biological_process	7	1	452	10	17774	0.227142
GO:0043534	blood vessel endothelial cell migration	biological_process	10	1	452	10	17774	0.227142
GO:0032060	bleb assembly	biological_process	8	1	452	10	17774	0.227142
GO:1990907	beta-catenin-TCF complex	cellular_component	7	1	452	10	17774	0.227142
GO:0048149	behavioral response to ethanol	biological_process	5	1	452	10	17774	0.227142
GO:0070016	armadillo repeat domain binding	molecular_function	6	1	452	10	17774	0.227142
GO:0045294	alpha-catenin binding	molecular_function	5	1	452	10	17774	0.227142
GO:0004017	adenylate kinase activity	molecular_function	8	1	452	10	17774	0.227142
GO:0051639	actin filament network formation	biological_process	7	1	452	10	17774	0.227142
GO:0052740	1-acyl-2-lysophosphatidylserine acylhydrolase activity	molecular_function	8	1	452	10	17774	0.227142
GO:0060412	ventricular septum morphogenesis	biological_process	6	2	452	35	17774	0.223291
GO:0034504	protein localization to nucleus	biological_process	8	2	452	35	17774	0.223291
GO:0035774	positive regulation of insulin secretion involved in cellular response to glucose stimulus	biological_process	12	2	452	35	17774	0.223291
GO:0007528	neuromuscular junction development	biological_process	6	2	452	35	17774	0.223291
GO:0099061	integral component of postsynaptic density membrane	cellular_component	6	2	452	35	17774	0.223291
GO:0097009	energy homeostasis	biological_process	5	2	452	35	17774	0.223291
GO:0031214	biomineral tissue development	biological_process	6	2	452	35	17774	0.223291
GO:0019369	arachidonic acid metabolic process	biological_process	11	2	452	35	17774	0.223291
GO:0007565	female pregnancy	biological_process	5	4	452	95	17774	0.222655
GO:0042277	peptide binding	molecular_function	5	3	452	64	17774	0.222322
GO:0045665	negative regulation of neuron differentiation	biological_process	10	3	452	64	17774	0.222322
GO:0008022	protein C-terminus binding	molecular_function	5	7	452	192	17774	0.217898
GO:0019905	syntaxin binding	molecular_function	6	3	452	63	17774	0.215641
GO:0007200	phospholipase C-activating G protein-coupled receptor signaling pathway	biological_process	6	3	452	63	17774	0.215641
GO:0030145	manganese ion binding	molecular_function	8	3	452	63	17774	0.215641
GO:0008289	lipid binding	molecular_function	4	11	452	328	17774	0.215352
GO:0102568	phospholipase A2 activity consuming 1,2-dioleoylphosphatidylethanolamine	molecular_function	7	2	452	34	17774	0.213886
GO:0070059	intrinsic apoptotic signaling pathway in response to endoplasmic reticulum stress	biological_process	7	2	452	34	17774	0.213886
GO:0006520	cellular amino acid metabolic process	biological_process	8	2	452	34	17774	0.213886
GO:0008015	blood circulation	biological_process	6	2	452	34	17774	0.213886
GO:0008375	acetylglucosaminyltransferase activity	molecular_function	7	2	452	34	17774	0.213886
GO:0006952	defense response	biological_process	5	6	452	157	17774	0.210942
GO:0007193	adenylate cyclase-inhibiting G protein-coupled receptor signaling pathway	biological_process	8	3	452	62	17774	0.209003
GO:0043184	vascular endothelial growth factor receptor 2 binding	molecular_function	8	1	452	9	17774	0.206964
GO:0043196	varicosity	cellular_component	6	1	452	9	17774	0.206964
GO:0044342	type B pancreatic cell proliferation	biological_process	5	1	452	9	17774	0.206964
GO:0048771	tissue remodeling	biological_process	4	1	452	9	17774	0.206964
GO:0070493	thrombin-activated receptor signaling pathway	biological_process	6	1	452	9	17774	0.206964
GO:0061549	sympathetic ganglion development	biological_process	7	1	452	9	17774	0.206964
GO:0072089	stem cell proliferation	biological_process	4	1	452	9	17774	0.206964
GO:0032933	SREBP signaling pathway	biological_process	6	1	452	9	17774	0.206964
GO:0007435	salivary gland morphogenesis	biological_process	7	1	452	9	17774	0.206964
GO:0046548	retinal rod cell development	biological_process	9	1	452	9	17774	0.206964
GO:0033197	response to vitamin E	biological_process	7	1	452	9	17774	0.206964
GO:0097066	response to thyroid hormone	biological_process	6	1	452	9	17774	0.206964
GO:0033194	response to hydroperoxide	biological_process	6	1	452	9	17774	0.206964
GO:0034405	response to fluid shear stress	biological_process	5	1	452	9	17774	0.206964
GO:0099151	regulation of postsynaptic density assembly	biological_process	9	1	452	9	17774	0.206964
GO:0043567	regulation of insulin-like growth factor receptor signaling pathway	biological_process	8	1	452	9	17774	0.206964
GO:0010827	regulation of glucose transmembrane transport	biological_process	8	1	452	9	17774	0.206964
GO:0019217	regulation of fatty acid metabolic process	biological_process	8	1	452	9	17774	0.206964
GO:2000479	regulation of cAMP-dependent protein kinase activity	biological_process	12	1	452	9	17774	0.206964
GO:0019538	protein metabolic process	biological_process	6	1	452	9	17774	0.206964
GO:0015379	potassium:chloride symporter activity	molecular_function	10	1	452	9	17774	0.206964
GO:2000096	positive regulation of Wnt signaling pathway, planar cell polarity pathway	biological_process	11	1	452	9	17774	0.206964
GO:1901985	positive regulation of protein acetylation	biological_process	10	1	452	9	17774	0.206964
GO:2000020	positive regulation of male gonad development	biological_process	8	1	452	9	17774	0.206964
GO:0060732	positive regulation of inositol phosphate biosynthetic process	biological_process	10	1	452	9	17774	0.206964
GO:2000347	positive regulation of hepatocyte proliferation	biological_process	9	1	452	9	17774	0.206964
GO:1903589	positive regulation of blood vessel endothelial cell proliferation involved in sprouting angiogenesis	biological_process	10	1	452	9	17774	0.206964
GO:0031095	platelet dense tubular network membrane	cellular_component	5	1	452	9	17774	0.206964
GO:0017128	phospholipid scramblase activity	molecular_function	6	1	452	9	17774	0.206964
GO:0008526	phosphatidylinositol transfer activity	molecular_function	6	1	452	9	17774	0.206964
GO:0048339	paraxial mesoderm development	biological_process	7	1	452	9	17774	0.206964
GO:0015271	outward rectifier potassium channel activity	molecular_function	10	1	452	9	17774	0.206964
GO:0051647	nucleus localization	biological_process	6	1	452	9	17774	0.206964
GO:0009142	nucleoside triphosphate biosynthetic process	biological_process	9	1	452	9	17774	0.206964
GO:0019205	nucleobase-containing compound kinase activity	molecular_function	7	1	452	9	17774	0.206964
GO:0007220	Notch receptor processing	biological_process	8	1	452	9	17774	0.206964
GO:0034144	negative regulation of toll-like receptor 4 signaling pathway	biological_process	8	1	452	9	17774	0.206964
GO:0070233	negative regulation of T cell apoptotic process	biological_process	12	1	452	9	17774	0.206964
GO:0050805	negative regulation of synaptic transmission	biological_process	8	1	452	9	17774	0.206964
GO:1900121	negative regulation of receptor binding	biological_process	8	1	452	9	17774	0.206964
GO:0010544	negative regulation of platelet activation	biological_process	9	1	452	9	17774	0.206964
GO:0033689	negative regulation of osteoblast proliferation	biological_process	8	1	452	9	17774	0.206964
GO:0030857	negative regulation of epithelial cell differentiation	biological_process	8	1	452	9	17774	0.206964
GO:0050774	negative regulation of dendrite morphogenesis	biological_process	10	1	452	9	17774	0.206964
GO:0010887	negative regulation of cholesterol storage	biological_process	7	1	452	9	17774	0.206964
GO:0045955	negative regulation of calcium ion-dependent exocytosis	biological_process	10	1	452	9	17774	0.206964
GO:0070168	negative regulation of biomineral tissue development	biological_process	7	1	452	9	17774	0.206964
GO:1900222	negative regulation of amyloid-beta clearance	biological_process	7	1	452	9	17774	0.206964
GO:0090647	modulation of age-related behavioral decline	biological_process	5	1	452	9	17774	0.206964
GO:0001527	microfibril	cellular_component	5	1	452	9	17774	0.206964
GO:0033598	mammary gland epithelial cell proliferation	biological_process	5	1	452	9	17774	0.206964
GO:0070307	lens fiber cell development	biological_process	7	1	452	9	17774	0.206964
GO:0031256	leading edge membrane	cellular_component	5	1	452	9	17774	0.206964
GO:0014701	junctional sarcoplasmic reticulum membrane	cellular_component	7	1	452	9	17774	0.206964
GO:0019215	intermediate filament binding	molecular_function	5	1	452	9	17774	0.206964
GO:0032633	interleukin-4 production	biological_process	5	1	452	9	17774	0.206964
GO:0033622	integrin activation	biological_process	7	1	452	9	17774	0.206964
GO:0060323	head morphogenesis	biological_process	5	1	452	9	17774	0.206964
GO:0006688	glycosphingolipid biosynthetic process	biological_process	10	1	452	9	17774	0.206964
GO:0032835	glomerulus development	biological_process	5	1	452	9	17774	0.206964
GO:0021612	facial nerve structural organization	biological_process	6	1	452	9	17774	0.206964
GO:0031232	extrinsic component of external side of plasma membrane	cellular_component	6	1	452	9	17774	0.206964
GO:0098976	excitatory chemical synaptic transmission	biological_process	10	1	452	9	17774	0.206964
GO:0051379	epinephrine binding	molecular_function	6	1	452	9	17774	0.206964
GO:0003143	embryonic heart tube morphogenesis	biological_process	6	1	452	9	17774	0.206964
GO:0003691	double-stranded telomeric DNA binding	molecular_function	8	1	452	9	17774	0.206964
GO:0044294	dendritic growth cone	cellular_component	6	1	452	9	17774	0.206964
GO:0097094	craniofacial suture morphogenesis	biological_process	5	1	452	9	17774	0.206964
GO:0050650	chondroitin sulfate proteoglycan biosynthetic process	biological_process	10	1	452	9	17774	0.206964
GO:0034641	cellular nitrogen compound metabolic process	biological_process	5	1	452	9	17774	0.206964
GO:0042609	CD4 receptor binding	molecular_function	6	1	452	9	17774	0.206964
GO:0003300	cardiac muscle hypertrophy	biological_process	8	1	452	9	17774	0.206964
GO:0048739	cardiac muscle fiber development	biological_process	9	1	452	9	17774	0.206964
GO:0005388	calcium transmembrane transporter activity, phosphorylative mechanism	molecular_function	10	1	452	9	17774	0.206964
GO:0032059	bleb	cellular_component	6	1	452	9	17774	0.206964
GO:0032052	bile acid binding	molecular_function	8	1	452	9	17774	0.206964
GO:0008046	axon guidance receptor activity	molecular_function	6	1	452	9	17774	0.206964
GO:0002504	antigen processing and presentation of peptide or polysaccharide antigen via MHC class II	biological_process	5	1	452	9	17774	0.206964
GO:0004935	adrenergic receptor activity	molecular_function	8	1	452	9	17774	0.206964
GO:0090527	actin filament reorganization	biological_process	7	1	452	9	17774	0.206964
GO:0032432	actin filament bundle	cellular_component	6	1	452	9	17774	0.206964
GO:0017108	5'-flap endonuclease activity	molecular_function	10	1	452	9	17774	0.206964
GO:0006468	protein phosphorylation	biological_process	9	19	452	607	17774	0.20661
GO:0043085	positive regulation of catalytic activity	biological_process	6	4	452	92	17774	0.206607
GO:0005272	sodium channel activity	molecular_function	8	2	452	33	17774	0.20452
GO:0045664	regulation of neuron differentiation	biological_process	9	2	452	33	17774	0.20452
GO:0043392	negative regulation of DNA binding	biological_process	7	2	452	33	17774	0.20452
GO:0043209	myelin sheath	cellular_component	4	2	452	33	17774	0.20452
GO:0016538	cyclin-dependent protein serine/threonine kinase regulator activity	molecular_function	7	2	452	33	17774	0.20452
GO:0033209	tumor necrosis factor-mediated signaling pathway	biological_process	7	5	452	123	17774	0.204138
GO:0043406	positive regulation of MAP kinase activity	biological_process	12	3	452	61	17774	0.202413
GO:0042475	odontogenesis of dentin-containing tooth	biological_process	7	3	452	61	17774	0.202413
GO:0030666	endocytic vesicle membrane	cellular_component	7	3	452	61	17774	0.202413
GO:0071560	cellular response to transforming growth factor beta stimulus	biological_process	8	3	452	61	17774	0.202413
GO:0060348	bone development	biological_process	6	3	452	61	17774	0.202413
GO:0043679	axon terminus	cellular_component	6	3	452	61	17774	0.202413
GO:0019903	protein phosphatase binding	molecular_function	7	4	452	91	17774	0.201335
GO:0001934	positive regulation of protein phosphorylation	biological_process	10	7	452	187	17774	0.199835
GO:0034097	response to cytokine	biological_process	6	3	452	60	17774	0.195873
GO:0042593	glucose homeostasis	biological_process	8	5	452	121	17774	0.195218
GO:0043278	response to morphine	biological_process	6	2	452	32	17774	0.195202
GO:1990782	protein tyrosine kinase binding	molecular_function	8	2	452	32	17774	0.195202
GO:0032480	negative regulation of type I interferon production	biological_process	8	2	452	32	17774	0.195202
GO:0046907	intracellular transport	biological_process	6	2	452	32	17774	0.195202
GO:0046513	ceramide biosynthetic process	biological_process	10	2	452	32	17774	0.195202
GO:0015721	bile acid and bile salt transport	biological_process	8	2	452	32	17774	0.195202
GO:0006284	base-excision repair	biological_process	9	2	452	32	17774	0.195202
GO:0001501	skeletal system development	biological_process	6	6	452	153	17774	0.195111
GO:0000278	mitotic cell cycle	biological_process	5	6	452	152	17774	0.191225
GO:0030426	growth cone	cellular_component	5	6	452	152	17774	0.191225
GO:0001889	liver development	biological_process	7	4	452	89	17774	0.190915
GO:0000079	regulation of cyclin-dependent protein serine/threonine kinase activity	biological_process	12	3	452	59	17774	0.189387
GO:0043621	protein self-association	molecular_function	5	3	452	59	17774	0.189387
GO:0010508	positive regulation of autophagy	biological_process	9	3	452	59	17774	0.189387
GO:0006959	humoral immune response	biological_process	5	3	452	59	17774	0.189387
GO:0045893	positive regulation of transcription, DNA-templated	biological_process	9	20	452	633	17774	0.188132
GO:0051180	vitamin transport	biological_process	6	1	452	8	17774	0.186261
GO:0007033	vacuole organization	biological_process	6	1	452	8	17774	0.186261
GO:0035252	UDP-xylosyltransferase activity	molecular_function	7	1	452	8	17774	0.186261
GO:0007260	tyrosine phosphorylation of STAT protein	biological_process	11	1	452	8	17774	0.186261
GO:0004771	sterol esterase activity	molecular_function	7	1	452	8	17774	0.186261
GO:0097677	STAT family protein binding	molecular_function	5	1	452	8	17774	0.186261
GO:0038036	sphingosine-1-phosphate receptor activity	molecular_function	8	1	452	8	17774	0.186261
GO:0015081	sodium ion transmembrane transporter activity	molecular_function	9	1	452	8	17774	0.186261
GO:0031402	sodium ion binding	molecular_function	8	1	452	8	17774	0.186261
GO:0019871	sodium channel inhibitor activity	molecular_function	7	1	452	8	17774	0.186261
GO:0008430	selenium binding	molecular_function	4	1	452	8	17774	0.186261
GO:0046903	secretion	biological_process	6	1	452	8	17774	0.186261
GO:0032790	ribosome disassembly	biological_process	8	1	452	8	17774	0.186261
GO:0001758	retinal dehydrogenase activity	molecular_function	7	1	452	8	17774	0.186261
GO:0051597	response to methylmercury	biological_process	6	1	452	8	17774	0.186261
GO:0035900	response to isolation stress	biological_process	5	1	452	8	17774	0.186261
GO:0048608	reproductive structure development	biological_process	5	1	452	8	17774	0.186261
GO:0014808	release of sequestered calcium ion into cytosol by sarcoplasmic reticulum	biological_process	12	1	452	8	17774	0.186261
GO:0043576	regulation of respiratory gaseous exchange	biological_process	6	1	452	8	17774	0.186261
GO:0031952	regulation of protein autophosphorylation	biological_process	10	1	452	8	17774	0.186261
GO:0003254	regulation of membrane depolarization	biological_process	6	1	452	8	17774	0.186261
GO:0010883	regulation of lipid storage	biological_process	5	1	452	8	17774	0.186261
GO:0050691	regulation of defense response to virus by host	biological_process	8	1	452	8	17774	0.186261
GO:1900015	regulation of cytokine production involved in inflammatory response	biological_process	7	1	452	8	17774	0.186261
GO:0010882	regulation of cardiac muscle contraction by calcium ion signaling	biological_process	8	1	452	8	17774	0.186261
GO:0016462	pyrophosphatase activity	molecular_function	7	1	452	8	17774	0.186261
GO:0033180	proton-transporting V-type ATPase, V1 domain	cellular_component	6	1	452	8	17774	0.186261
GO:0034214	protein hexamerization	biological_process	8	1	452	8	17774	0.186261
GO:0051291	protein heterooligomerization	biological_process	8	1	452	8	17774	0.186261
GO:0015824	proline transport	biological_process	8	1	452	8	17774	0.186261
GO:0031340	positive regulation of vesicle fusion	biological_process	9	1	452	8	17774	0.186261
GO:0070474	positive regulation of uterine smooth muscle contraction	biological_process	11	1	452	8	17774	0.186261
GO:1900244	positive regulation of synaptic vesicle endocytosis	biological_process	9	1	452	8	17774	0.186261
GO:0048643	positive regulation of skeletal muscle tissue development	biological_process	10	1	452	8	17774	0.186261
GO:0010518	positive regulation of phospholipase activity	biological_process	9	1	452	8	17774	0.186261
GO:0032819	positive regulation of natural killer cell proliferation	biological_process	10	1	452	8	17774	0.186261
GO:0032825	positive regulation of natural killer cell differentiation	biological_process	10	1	452	8	17774	0.186261
GO:2001259	positive regulation of cation channel activity	biological_process	8	1	452	8	17774	0.186261
GO:2000727	positive regulation of cardiac muscle cell differentiation	biological_process	10	1	452	8	17774	0.186261
GO:2000969	positive regulation of AMPA receptor activity	biological_process	10	1	452	8	17774	0.186261
GO:0044794	positive regulation by host of viral process	biological_process	8	1	452	8	17774	0.186261
GO:0006107	oxaloacetate metabolic process	biological_process	9	1	452	8	17774	0.186261
GO:0001542	ovulation from ovarian follicle	biological_process	5	1	452	8	17774	0.186261
GO:0017111	nucleoside-triphosphatase activity	molecular_function	8	1	452	8	17774	0.186261
GO:0098992	neuronal dense core vesicle	cellular_component	10	1	452	8	17774	0.186261
GO:0051151	negative regulation of smooth muscle cell differentiation	biological_process	9	1	452	8	17774	0.186261
GO:0010700	negative regulation of norepinephrine secretion	biological_process	10	1	452	8	17774	0.186261
GO:0051045	negative regulation of membrane protein ectodomain proteolysis	biological_process	9	1	452	8	17774	0.186261
GO:0097756	negative regulation of blood vessel diameter	biological_process	9	1	452	8	17774	0.186261
GO:0032926	negative regulation of activin receptor signaling pathway	biological_process	10	1	452	8	17774	0.186261
GO:0046703	natural killer cell lectin-like receptor binding	molecular_function	6	1	452	8	17774	0.186261
GO:0070292	N-acylphosphatidylethanolamine metabolic process	biological_process	7	1	452	8	17774	0.186261
GO:0098815	modulation of excitatory postsynaptic potential	biological_process	8	1	452	8	17774	0.186261
GO:0072075	metanephric mesenchyme development	biological_process	8	1	452	8	17774	0.186261
GO:0030219	megakaryocyte differentiation	biological_process	7	1	452	8	17774	0.186261
GO:0097371	MDM2/MDM4 family protein binding	molecular_function	5	1	452	8	17774	0.186261
GO:0060484	lung-associated mesenchyme development	biological_process	7	1	452	8	17774	0.186261
GO:0031987	locomotion involved in locomotory behavior	biological_process	4	1	452	8	17774	0.186261
GO:0040011	locomotion	biological_process	3	1	452	8	17774	0.186261
GO:0031995	insulin-like growth factor II binding	molecular_function	7	1	452	8	17774	0.186261
GO:0000839	Hrd1p ubiquitin ligase ERAD-L complex	cellular_component	9	1	452	8	17774	0.186261
GO:0070828	heterochromatin organization	biological_process	6	1	452	8	17774	0.186261
GO:0051122	hepoxilin biosynthetic process	biological_process	12	1	452	8	17774	0.186261
GO:0015232	heme transporter activity	molecular_function	6	1	452	8	17774	0.186261
GO:0015886	heme transport	biological_process	7	1	452	8	17774	0.186261
GO:0031985	Golgi cisterna	cellular_component	7	1	452	8	17774	0.186261
GO:0001696	gastric acid secretion	biological_process	6	1	452	8	17774	0.186261
GO:0060429	epithelium development	biological_process	6	1	452	8	17774	0.186261
GO:0003374	dynamin family protein polymerization involved in mitochondrial fission	biological_process	10	1	452	8	17774	0.186261
GO:0006855	drug transmembrane transport	biological_process	7	1	452	8	17774	0.186261
GO:0035912	dorsal aorta morphogenesis	biological_process	9	1	452	8	17774	0.186261
GO:0070097	delta-catenin binding	molecular_function	5	1	452	8	17774	0.186261
GO:0016494	C-X-C chemokine receptor activity	molecular_function	9	1	452	8	17774	0.186261
GO:0015889	cobalamin transport	biological_process	7	1	452	8	17774	0.186261
GO:0061202	clathrin-sculpted gamma-aminobutyric acid transport vesicle membrane	cellular_component	9	1	452	8	17774	0.186261
GO:0071439	clathrin complex	cellular_component	6	1	452	8	17774	0.186261
GO:0030132	clathrin coat of coated pit	cellular_component	8	1	452	8	17774	0.186261
GO:0002544	chronic inflammatory response	biological_process	7	1	452	8	17774	0.186261
GO:0021707	cerebellar granule cell differentiation	biological_process	7	1	452	8	17774	0.186261
GO:0035627	ceramide transport	biological_process	8	1	452	8	17774	0.186261
GO:0090650	cellular response to oxygen-glucose deprivation	biological_process	8	1	452	8	17774	0.186261
GO:0071420	cellular response to histamine	biological_process	8	1	452	8	17774	0.186261
GO:0015377	cation:chloride symporter activity	molecular_function	9	1	452	8	17774	0.186261
GO:0015085	calcium ion transmembrane transporter activity	molecular_function	9	1	452	8	17774	0.186261
GO:0060346	bone trabecula formation	biological_process	6	1	452	8	17774	0.186261
GO:0043203	axon hillock	cellular_component	6	1	452	8	17774	0.186261
GO:0048846	axon extension involved in axon guidance	biological_process	8	1	452	8	17774	0.186261
GO:0048708	astrocyte differentiation	biological_process	7	1	452	8	17774	0.186261
GO:0051602	response to electrical stimulus	biological_process	5	2	452	31	17774	0.18594
GO:0051966	regulation of synaptic transmission, glutamatergic	biological_process	9	2	452	31	17774	0.18594
GO:0042327	positive regulation of phosphorylation	biological_process	10	2	452	31	17774	0.18594
GO:0048008	platelet-derived growth factor receptor signaling pathway	biological_process	8	2	452	31	17774	0.18594
GO:0010719	negative regulation of epithelial to mesenchymal transition	biological_process	8	2	452	31	17774	0.18594
GO:0001937	negative regulation of endothelial cell proliferation	biological_process	9	2	452	31	17774	0.18594
GO:0017156	calcium-ion regulated exocytosis	biological_process	9	2	452	31	17774	0.18594
GO:0030534	adult behavior	biological_process	4	2	452	31	17774	0.18594
GO:0050808	synapse organization	biological_process	5	3	452	58	17774	0.182958
GO:0034605	cellular response to heat	biological_process	6	3	452	58	17774	0.182958
GO:0007507	heart development	biological_process	6	9	452	248	17774	0.182132
GO:0001764	neuron migration	biological_process	7	5	452	117	17774	0.177809
GO:0017147	Wnt-protein binding	molecular_function	5	2	452	30	17774	0.176744
GO:0005164	tumor necrosis factor receptor binding	molecular_function	8	2	452	30	17774	0.176744
GO:0035249	synaptic transmission, glutamatergic	biological_process	10	2	452	30	17774	0.176744
GO:0051453	regulation of intracellular pH	biological_process	12	2	452	30	17774	0.176744
GO:2000379	positive regulation of reactive oxygen species metabolic process	biological_process	8	2	452	30	17774	0.176744
GO:0070273	phosphatidylinositol-4-phosphate binding	molecular_function	8	2	452	30	17774	0.176744
GO:0048662	negative regulation of smooth muscle cell proliferation	biological_process	8	2	452	30	17774	0.176744
GO:0048873	homeostasis of number of cells within a tissue	biological_process	8	2	452	30	17774	0.176744
GO:0050832	defense response to fungus	biological_process	8	2	452	30	17774	0.176744
GO:0001816	cytokine production	biological_process	4	2	452	30	17774	0.176744
GO:0000307	cyclin-dependent protein kinase holoenzyme complex	cellular_component	5	2	452	30	17774	0.176744
GO:0032731	positive regulation of interleukin-1 beta production	biological_process	9	3	452	57	17774	0.176589
GO:0045121	membrane raft	cellular_component	6	9	452	244	17774	0.170684
GO:0060326	cell chemotaxis	biological_process	6	4	452	85	17774	0.170625
GO:0006919	activation of cysteine-type endopeptidase activity involved in apoptotic process	biological_process	11	4	452	85	17774	0.170625
GO:0034446	substrate adhesion-dependent cell spreading	biological_process	8	3	452	56	17774	0.170283
GO:0002931	response to ischemia	biological_process	5	3	452	56	17774	0.170283
GO:0030216	keratinocyte differentiation	biological_process	8	3	452	56	17774	0.170283
GO:0043029	T cell homeostasis	biological_process	6	2	452	29	17774	0.167622
GO:0008395	steroid hydroxylase activity	molecular_function	6	2	452	29	17774	0.167622
GO:0000083	regulation of transcription involved in G1/S transition of mitotic cell cycle	biological_process	9	2	452	29	17774	0.167622
GO:0014059	regulation of dopamine secretion	biological_process	8	2	452	29	17774	0.167622
GO:0045736	negative regulation of cyclin-dependent protein serine/threonine kinase activity	biological_process	13	2	452	29	17774	0.167622
GO:0005539	glycosaminoglycan binding	molecular_function	5	2	452	29	17774	0.167622
GO:0015267	channel activity	molecular_function	6	2	452	29	17774	0.167622
GO:0001569	branching involved in blood vessel morphogenesis	biological_process	7	2	452	29	17774	0.167622
GO:0007420	brain development	biological_process	6	10	452	276	17774	0.167188
GO:0098978	glutamatergic synapse	cellular_component	4	9	452	242	17774	0.16509
GO:0102756	very-long-chain 3-ketoacyl-CoA synthase activity	molecular_function	7	1	452	7	17774	0.165019
GO:0015204	urea transmembrane transporter activity	molecular_function	6	1	452	7	17774	0.165019
GO:0071918	urea transmembrane transport	biological_process	9	1	452	7	17774	0.165019
GO:0006047	UDP-N-acetylglucosamine metabolic process	biological_process	7	1	452	7	17774	0.165019
GO:0030297	transmembrane receptor protein tyrosine kinase activator activity	molecular_function	9	1	452	7	17774	0.165019
GO:0044691	tooth eruption	biological_process	5	1	452	7	17774	0.165019
GO:0004791	thioredoxin-disulfide reductase activity	molecular_function	7	1	452	7	17774	0.165019
GO:0072540	T-helper 17 cell lineage commitment	biological_process	10	1	452	7	17774	0.165019
GO:0016185	synaptic vesicle budding from presynaptic endocytic zone membrane	biological_process	9	1	452	7	17774	0.165019
GO:0002115	store-operated calcium entry	biological_process	11	1	452	7	17774	0.165019
GO:0014732	skeletal muscle atrophy	biological_process	9	1	452	7	17774	0.165019
GO:0061629	RNA polymerase II-specific DNA-binding transcription factor binding	molecular_function	7	1	452	7	17774	0.165019
GO:0061299	retina vasculature morphogenesis in camera-type eye	biological_process	5	1	452	7	17774	0.165019
GO:0009744	response to sucrose	biological_process	8	1	452	7	17774	0.165019
GO:0031960	response to corticosteroid	biological_process	7	1	452	7	17774	0.165019
GO:0033157	regulation of intracellular protein transport	biological_process	8	1	452	7	17774	0.165019
GO:0071156	regulation of cell cycle arrest	biological_process	8	1	452	7	17774	0.165019
GO:0060371	regulation of atrial cardiac muscle cell membrane depolarization	biological_process	7	1	452	7	17774	0.165019
GO:0038026	reelin-mediated signaling pathway	biological_process	6	1	452	7	17774	0.165019
GO:0001844	protein insertion into mitochondrial membrane involved in apoptotic signaling pathway	biological_process	9	1	452	7	17774	0.165019
GO:0098884	postsynaptic neurotransmitter receptor internalization	biological_process	6	1	452	7	17774	0.165019
GO:0060760	positive regulation of response to cytokine stimulus	biological_process	7	1	452	7	17774	0.165019
GO:1904783	positive regulation of NMDA glutamate receptor activity	biological_process	10	1	452	7	17774	0.165019
GO:0001956	positive regulation of neurotransmitter secretion	biological_process	7	1	452	7	17774	0.165019
GO:0043270	positive regulation of ion transport	biological_process	8	1	452	7	17774	0.165019
GO:0051798	positive regulation of hair follicle development	biological_process	8	1	452	7	17774	0.165019
GO:2000543	positive regulation of gastrulation	biological_process	8	1	452	7	17774	0.165019
GO:0045588	positive regulation of gamma-delta T cell differentiation	biological_process	11	1	452	7	17774	0.165019
GO:0033603	positive regulation of dopamine secretion	biological_process	9	1	452	7	17774	0.165019
GO:2000144	positive regulation of DNA-templated transcription, initiation	biological_process	10	1	452	7	17774	0.165019
GO:1903348	positive regulation of bicellular tight junction assembly	biological_process	8	1	452	7	17774	0.165019
GO:0090238	positive regulation of arachidonic acid secretion	biological_process	10	1	452	7	17774	0.165019
GO:2000210	positive regulation of anoikis	biological_process	10	1	452	7	17774	0.165019
GO:0017121	plasma membrane phospholipid scrambling	biological_process	7	1	452	7	17774	0.165019
GO:0016004	phospholipase activator activity	molecular_function	7	1	452	7	17774	0.165019
GO:0006658	phosphatidylserine metabolic process	biological_process	6	1	452	7	17774	0.165019
GO:1990264	peptidyl-tyrosine dephosphorylation involved in inactivation of protein kinase activity	biological_process	11	1	452	7	17774	0.165019
GO:0048341	paraxial mesoderm formation	biological_process	7	1	452	7	17774	0.165019
GO:0030913	paranodal junction assembly	biological_process	8	1	452	7	17774	0.165019
GO:0008142	oxysterol binding	molecular_function	7	1	452	7	17774	0.165019
GO:0042473	outer ear morphogenesis	biological_process	6	1	452	7	17774	0.165019
GO:0043177	organic acid binding	molecular_function	5	1	452	7	17774	0.165019
GO:0048285	organelle fission	biological_process	6	1	452	7	17774	0.165019
GO:0045650	negative regulation of macrophage differentiation	biological_process	10	1	452	7	17774	0.165019
GO:0010989	negative regulation of low-density lipoprotein particle clearance	biological_process	8	1	452	7	17774	0.165019
GO:0032714	negative regulation of interleukin-5 production	biological_process	8	1	452	7	17774	0.165019
GO:0032713	negative regulation of interleukin-4 production	biological_process	8	1	452	7	17774	0.165019
GO:0032696	negative regulation of interleukin-13 production	biological_process	8	1	452	7	17774	0.165019
GO:0002862	negative regulation of inflammatory response to antigenic stimulus	biological_process	10	1	452	7	17774	0.165019
GO:0030853	negative regulation of granulocyte differentiation	biological_process	10	1	452	7	17774	0.165019
GO:0061002	negative regulation of dendritic spine morphogenesis	biological_process	11	1	452	7	17774	0.165019
GO:0048671	negative regulation of collateral sprouting	biological_process	8	1	452	7	17774	0.165019
GO:0044828	negative regulation by host of viral genome replication	biological_process	9	1	452	7	17774	0.165019
GO:0001738	morphogenesis of a polarized epithelium	biological_process	7	1	452	7	17774	0.165019
GO:0016015	morphogen activity	molecular_function	7	1	452	7	17774	0.165019
GO:0032395	MHC class II receptor activity	molecular_function	6	1	452	7	17774	0.165019
GO:0003337	mesenchymal to epithelial transition involved in metanephros morphogenesis	biological_process	8	1	452	7	17774	0.165019
GO:0060137	maternal process involved in parturition	biological_process	5	1	452	7	17774	0.165019
GO:0045576	mast cell activation	biological_process	7	1	452	7	17774	0.165019
GO:0044241	lipid digestion	biological_process	5	1	452	7	17774	0.165019
GO:0060972	left/right pattern formation	biological_process	6	1	452	7	17774	0.165019
GO:0008200	ion channel inhibitor activity	molecular_function	6	1	452	7	17774	0.165019
GO:0061676	importin-alpha family protein binding	molecular_function	5	1	452	7	17774	0.165019
GO:0030213	hyaluronan biosynthetic process	biological_process	9	1	452	7	17774	0.165019
GO:0003015	heart process	biological_process	6	1	452	7	17774	0.165019
GO:0042587	glycogen granule	cellular_component	6	1	452	7	17774	0.165019
GO:0015793	glycerol transport	biological_process	8	1	452	7	17774	0.165019
GO:0005412	glucose:sodium symporter activity	molecular_function	10	1	452	7	17774	0.165019
GO:0021861	forebrain radial glial cell differentiation	biological_process	8	1	452	7	17774	0.165019
GO:0033504	floor plate development	biological_process	5	1	452	7	17774	0.165019
GO:0019367	fatty acid elongation, saturated fatty acid	biological_process	12	1	452	7	17774	0.165019
GO:0034626	fatty acid elongation, polyunsaturated fatty acid	biological_process	13	1	452	7	17774	0.165019
GO:0034625	fatty acid elongation, monounsaturated fatty acid	biological_process	13	1	452	7	17774	0.165019
GO:0030497	fatty acid elongation	biological_process	11	1	452	7	17774	0.165019
GO:0009922	fatty acid elongase activity	molecular_function	8	1	452	7	17774	0.165019
GO:0060613	fat pad development	biological_process	8	1	452	7	17774	0.165019
GO:1904861	excitatory synapse assembly	biological_process	7	1	452	7	17774	0.165019
GO:0000578	embryonic axis specification	biological_process	6	1	452	7	17774	0.165019
GO:0006489	dolichyl diphosphate biosynthetic process	biological_process	9	1	452	7	17774	0.165019
GO:0006824	cobalt ion transport	biological_process	10	1	452	7	17774	0.165019
GO:0032051	clathrin light chain binding	molecular_function	6	1	452	7	17774	0.165019
GO:0030130	clathrin coat of trans-Golgi network vesicle	cellular_component	9	1	452	7	17774	0.165019
GO:0042584	chromaffin granule membrane	cellular_component	8	1	452	7	17774	0.165019
GO:0060710	chorio-allantoic fusion	biological_process	4	1	452	7	17774	0.165019
GO:0017081	chloride channel regulator activity	molecular_function	5	1	452	7	17774	0.165019
GO:0021930	cerebellar granule cell precursor proliferation	biological_process	7	1	452	7	17774	0.165019
GO:0035356	cellular triglyceride homeostasis	biological_process	6	1	452	7	17774	0.165019
GO:0071219	cellular response to molecule of bacterial origin	biological_process	7	1	452	7	17774	0.165019
GO:0045217	cell-cell junction maintenance	biological_process	7	1	452	7	17774	0.165019
GO:0060536	cartilage morphogenesis	biological_process	6	1	452	7	17774	0.165019
GO:0008603	cAMP-dependent protein kinase regulator activity	molecular_function	7	1	452	7	17774	0.165019
GO:0008366	axon ensheathment	biological_process	5	1	452	7	17774	0.165019
GO:0048483	autonomic nervous system development	biological_process	6	1	452	7	17774	0.165019
GO:0060117	auditory receptor cell development	biological_process	8	1	452	7	17774	0.165019
GO:0019828	aspartic-type endopeptidase inhibitor activity	molecular_function	8	1	452	7	17774	0.165019
GO:0008595	anterior/posterior axis specification, embryo	biological_process	7	1	452	7	17774	0.165019
GO:0004559	alpha-mannosidase activity	molecular_function	8	1	452	7	17774	0.165019
GO:0046632	alpha-beta T cell differentiation	biological_process	9	1	452	7	17774	0.165019
GO:0003988	acetyl-CoA C-acyltransferase activity	molecular_function	8	1	452	7	17774	0.165019
GO:0102338	3-oxo-lignoceronyl-CoA synthase activity	molecular_function	7	1	452	7	17774	0.165019
GO:0102337	3-oxo-cerotoyl-CoA synthase activity	molecular_function	7	1	452	7	17774	0.165019
GO:0102336	3-oxo-arachidoyl-CoA synthase activity	molecular_function	7	1	452	7	17774	0.165019
GO:0008467	[heparan sulfate]-glucosamine 3-sulfotransferase 1 activity	molecular_function	8	1	452	7	17774	0.165019
GO:0048167	regulation of synaptic plasticity	biological_process	9	3	452	55	17774	0.164045
GO:0030178	negative regulation of Wnt signaling pathway	biological_process	9	3	452	55	17774	0.164045
GO:0071230	cellular response to amino acid stimulus	biological_process	7	3	452	55	17774	0.164045
GO:0030674	protein-macromolecule adaptor activity	molecular_function	5	4	452	83	17774	0.16078
GO:0046983	protein dimerization activity	molecular_function	5	7	452	175	17774	0.159119
GO:0005215	transporter activity	molecular_function	3	2	452	28	17774	0.158586
GO:0043408	regulation of MAPK cascade	biological_process	10	2	452	28	17774	0.158586
GO:0051968	positive regulation of synaptic transmission, glutamatergic	biological_process	9	2	452	28	17774	0.158586
GO:0080025	phosphatidylinositol-3,5-bisphosphate binding	molecular_function	9	2	452	28	17774	0.158586
GO:0031210	phosphatidylcholine binding	molecular_function	6	2	452	28	17774	0.158586
GO:0001958	endochondral ossification	biological_process	6	2	452	28	17774	0.158586
GO:0080008	Cul4-RING E3 ubiquitin ligase complex	cellular_component	7	2	452	28	17774	0.158586
GO:0060976	coronary vasculature development	biological_process	6	2	452	28	17774	0.158586
GO:0048754	branching morphogenesis of an epithelial tube	biological_process	6	2	452	28	17774	0.158586
GO:0015867	ATP transport	biological_process	9	2	452	28	17774	0.158586
GO:0042552	myelination	biological_process	6	3	452	54	17774	0.157877
GO:0000981	DNA-binding transcription factor activity, RNA polymerase II-specific	molecular_function	5	27	452	864	17774	0.157567
GO:0000165	MAPK cascade	biological_process	11	10	452	272	17774	0.15691
GO:0001933	negative regulation of protein phosphorylation	biological_process	10	4	452	82	17774	0.155938
GO:0009617	response to bacterium	biological_process	7	5	452	111	17774	0.152887
GO:0035176	social behavior	biological_process	5	3	452	53	17774	0.151784
GO:0007269	neurotransmitter secretion	biological_process	6	3	452	53	17774	0.151784
GO:0045111	intermediate filament cytoskeleton	cellular_component	7	3	452	53	17774	0.151784
GO:0034394	protein localization to cell surface	biological_process	7	2	452	27	17774	0.149647
GO:0002053	positive regulation of mesenchymal cell proliferation	biological_process	8	2	452	27	17774	0.149647
GO:0006911	phagocytosis, engulfment	biological_process	8	2	452	27	17774	0.149647
GO:0032007	negative regulation of TOR signaling	biological_process	10	2	452	27	17774	0.149647
GO:0005347	ATP transmembrane transporter activity	molecular_function	9	2	452	27	17774	0.149647
GO:0043547	positive regulation of GTPase activity	biological_process	8	12	452	333	17774	0.143834
GO:0035461	vitamin transmembrane transport	biological_process	7	1	452	6	17774	0.143223
GO:0005172	vascular endothelial growth factor receptor binding	molecular_function	7	1	452	6	17774	0.143223
GO:0007185	transmembrane receptor protein tyrosine phosphatase signaling pathway	biological_process	7	1	452	6	17774	0.143223
GO:0016765	transferase activity, transferring alkyl or aryl (other than methyl) groups	molecular_function	5	1	452	6	17774	0.143223
GO:0045063	T-helper 1 cell differentiation	biological_process	13	1	452	6	17774	0.143223
GO:0097443	sorting endosome	cellular_component	8	1	452	6	17774	0.143223
GO:0016012	sarcoglycan complex	cellular_component	6	1	452	6	17774	0.143223
GO:0086015	SA node cell action potential	biological_process	8	1	452	6	17774	0.143223
GO:0034698	response to gonadotropin	biological_process	6	1	452	6	17774	0.143223
GO:0009750	response to fructose	biological_process	9	1	452	6	17774	0.143223
GO:0034103	regulation of tissue remodeling	biological_process	6	1	452	6	17774	0.143223
GO:0048505	regulation of timing of cell differentiation	biological_process	7	1	452	6	17774	0.143223
GO:0003100	regulation of systemic arterial blood pressure by endothelin	biological_process	9	1	452	6	17774	0.143223
GO:0010807	regulation of synaptic vesicle priming	biological_process	7	1	452	6	17774	0.143223
GO:0014910	regulation of smooth muscle cell migration	biological_process	8	1	452	6	17774	0.143223
GO:2000121	regulation of removal of superoxide radicals	biological_process	9	1	452	6	17774	0.143223
GO:0002090	regulation of receptor internalization	biological_process	7	1	452	6	17774	0.143223
GO:0010835	regulation of protein ADP-ribosylation	biological_process	9	1	452	6	17774	0.143223
GO:2000821	regulation of grooming behavior	biological_process	6	1	452	6	17774	0.143223
GO:0043535	regulation of blood vessel endothelial cell migration	biological_process	10	1	452	6	17774	0.143223
GO:0019065	receptor-mediated endocytosis of virus by host cell	biological_process	9	1	452	6	17774	0.143223
GO:0042866	pyruvate biosynthetic process	biological_process	10	1	452	6	17774	0.143223
GO:0006477	protein sulfation	biological_process	9	1	452	6	17774	0.143223
GO:0060527	prostate epithelial cord arborization involved in prostate glandular acinus morphogenesis	biological_process	9	1	452	6	17774	0.143223
GO:0048793	pronephros development	biological_process	7	1	452	6	17774	0.143223
GO:0032914	positive regulation of transforming growth factor beta1 production	biological_process	9	1	452	6	17774	0.143223
GO:0034105	positive regulation of tissue remodeling	biological_process	7	1	452	6	17774	0.143223
GO:0045627	positive regulation of T-helper 1 cell differentiation	biological_process	11	1	452	6	17774	0.143223
GO:1902949	positive regulation of tau-protein kinase activity	biological_process	12	1	452	6	17774	0.143223
GO:0010756	positive regulation of plasminogen activation	biological_process	11	1	452	6	17774	0.143223
GO:0060754	positive regulation of mast cell chemotaxis	biological_process	9	1	452	6	17774	0.143223
GO:1900454	positive regulation of long-term synaptic depression	biological_process	6	1	452	6	17774	0.143223
GO:0032730	positive regulation of interleukin-1 alpha production	biological_process	9	1	452	6	17774	0.143223
GO:0032962	positive regulation of inositol trisphosphate biosynthetic process	biological_process	11	1	452	6	17774	0.143223
GO:0030854	positive regulation of granulocyte differentiation	biological_process	10	1	452	6	17774	0.143223
GO:0046321	positive regulation of fatty acid oxidation	biological_process	10	1	452	6	17774	0.143223
GO:0071864	positive regulation of cell proliferation in bone marrow	biological_process	8	1	452	6	17774	0.143223
GO:0051099	positive regulation of binding	biological_process	6	1	452	6	17774	0.143223
GO:2000427	positive regulation of apoptotic cell clearance	biological_process	9	1	452	6	17774	0.143223
GO:1904179	positive regulation of adipose tissue development	biological_process	7	1	452	6	17774	0.143223
GO:0098684	photoreceptor ribbon synapse	cellular_component	5	1	452	6	17774	0.143223
GO:0004528	phosphodiesterase I activity	molecular_function	8	1	452	6	17774	0.143223
GO:0008525	phosphatidylcholine transporter activity	molecular_function	6	1	452	6	17774	0.143223
GO:1990050	phosphatidic acid transfer activity	molecular_function	6	1	452	6	17774	0.143223
GO:0055062	phosphate ion homeostasis	biological_process	10	1	452	6	17774	0.143223
GO:0014012	peripheral nervous system axon regeneration	biological_process	8	1	452	6	17774	0.143223
GO:0016628	oxidoreductase activity, acting on the CH-CH group of donors, NAD or NADP as acceptor	molecular_function	6	1	452	6	17774	0.143223
GO:0009143	nucleoside triphosphate catabolic process	biological_process	9	1	452	6	17774	0.143223
GO:0008170	N-methyltransferase activity	molecular_function	7	1	452	6	17774	0.143223
GO:0072672	neutrophil extravasation	biological_process	6	1	452	6	17774	0.143223
GO:0005168	neurotrophin TRKA receptor binding	molecular_function	9	1	452	6	17774	0.143223
GO:0097485	neuron projection guidance	biological_process	5	1	452	6	17774	0.143223
GO:0051964	negative regulation of synapse assembly	biological_process	8	1	452	6	17774	0.143223
GO:0045843	negative regulation of striated muscle tissue development	biological_process	9	1	452	6	17774	0.143223
GO:0010894	negative regulation of steroid biosynthetic process	biological_process	10	1	452	6	17774	0.143223
GO:0051224	negative regulation of protein transport	biological_process	7	1	452	6	17774	0.143223
GO:0090027	negative regulation of monocyte chemotaxis	biological_process	9	1	452	6	17774	0.143223
GO:0071638	negative regulation of monocyte chemotactic protein-1 production	biological_process	9	1	452	6	17774	0.143223
GO:0045347	negative regulation of MHC class II biosynthetic process	biological_process	9	1	452	6	17774	0.143223
GO:1903038	negative regulation of leukocyte cell-cell adhesion	biological_process	8	1	452	6	17774	0.143223
GO:1902747	negative regulation of lens fiber cell differentiation	biological_process	9	1	452	6	17774	0.143223
GO:0032692	negative regulation of interleukin-1 production	biological_process	8	1	452	6	17774	0.143223
GO:0045602	negative regulation of endothelial cell differentiation	biological_process	9	1	452	6	17774	0.143223
[truncated: 1,409 more rows]
