# Supplementary material for: Expression of long noncoding RNAs in the ovarian granulosa cells of women with diminished ovarian reserve using high-throughput sequencing
Source: J Ovarian Res. 2022 Oct 29;15:119. doi: 10.1186/s13048-022-01053-6 (PMC9617369; doi:10.1186/s13048-022-01053-6)
Supplement: Supplementary file 1 — Additional file 1 Supplemental Table 1 Alignment of the sequencing reads to the reference genome. Supplemental Table 2 Statistical analyses of lncRNAs in each sample. Supplemental Table 3 Statistical analyses of the DE lncRNAs. Supplemental Table 4 Statistical analyses of the DE lncRNA cis-regulated target genes. Supplemental Table 5 GO terms enriched for the DE mRNA genes. Supplemental Table 6 The lncRNA–mRNA coexpression pairs. Supplemental Table 7 Specific primer sequences of the validated mRNAs and lncRNAs. [file 13048_2022_1053_MOESM1_ESM.zip › supplementary file/Supplemental Table 6 The lncRNA¿CmRNA coexpression pairs.xlsx]

## Sheet: Sheet1
Gene1	Gene1_Type	Gene2	Gene2_Type	Relation	Regulation
MSTRG.57192	LncRNA	CXCL10	mRNA	0.998878	Positive
MSTRG.77544	LncRNA	TNFSF15	mRNA	0.995721	Positive
MSTRG.9312	LncRNA	PGBD5	mRNA	0.995236	Positive
MSTRG.52583	LncRNA	CNTN3	mRNA	0.991994	Positive
MSTRG.66173	LncRNA	SLC16A10	mRNA	0.988509	Positive
MSTRG.66167	LncRNA	SLC16A10	mRNA	0.987447	Positive
MSTRG.52584	LncRNA	CNTN3	mRNA	0.978746	Positive
MSTRG.66174	LncRNA	SLC16A10	mRNA	0.973632	Positive
MSTRG.66177	LncRNA	SLC16A10	mRNA	0.965047	Positive
MSTRG.66170	LncRNA	SLC16A10	mRNA	0.951936	Positive
MSTRG.44735	LncRNA	STAT4	mRNA	0.891961	Positive
MSTRG.55347	LncRNA	ATP13A3	mRNA	0.881467	Positive
MSTRG.28758	LncRNA	ACAN	mRNA	0.79081	Positive
MSTRG.4157	LncRNA	FABP3	mRNA	0.789675	Positive
MSTRG.29483	LncRNA	TNFRSF12A	mRNA	0.78741	Positive
MSTRG.65414	LncRNA	ZNF451	mRNA	0.7402	Positive
MSTRG.6965	LncRNA	PDE4DIP	mRNA	0.674027	Positive
MSTRG.58900	LncRNA	MSMO1	mRNA	0.605086	Positive
MSTRG.13229	LncRNA	PPP2R2D	mRNA	0.520272	Positive
MSTRG.21183	LncRNA	ZNF664	mRNA	0.51684	Positive
MSTRG.6203	LncRNA	KCNC4	mRNA	0.498591	Positive
MSTRG.23283	LncRNA	APEX1	mRNA	0.45376	Positive
MSTRG.11642	LncRNA	HERC4	mRNA	0.424237	Positive
MSTRG.15063	LncRNA	TUT1	mRNA	0.401331	Positive
Title：Expression of long noncoding RNAs in the ovarian granulosa cells of women with diminished ovarian reserve using high-throughput sequencing
Journal: Journal of Ovarian Research
Authors:Li Dong, Xin Xin, Hsun-Ming Chang, Peter C.K. Leung, Chen Yu, Fang Lian and Haicui Wu
Correspondence: Fang Lian: lianfangbangong@163.com; Haicui Wu: haicui_w@163.com. Affiliated Hospital of Shandong University of Traditional Chinese Medicine, Jinan 250014, China
