# Supplementary material for: Expression of long noncoding RNAs in the ovarian granulosa cells of women with diminished ovarian reserve using high-throughput sequencing
Source: J Ovarian Res. 2022 Oct 29;15:119. doi: 10.1186/s13048-022-01053-6 (PMC9617369; doi:10.1186/s13048-022-01053-6)
Supplement: Supplementary file 1 — Additional file 1 Supplemental Table 1 Alignment of the sequencing reads to the reference genome. Supplemental Table 2 Statistical analyses of lncRNAs in each sample. Supplemental Table 3 Statistical analyses of the DE lncRNAs. Supplemental Table 4 Statistical analyses of the DE lncRNA cis-regulated target genes. Supplemental Table 5 GO terms enriched for the DE mRNA genes. Supplemental Table 6 The lncRNA–mRNA coexpression pairs. Supplemental Table 7 Specific primer sequences of the validated mRNAs and lncRNAs. [file 13048_2022_1053_MOESM1_ESM.zip › supplementary file/Supplemental Table 7 Specific primer sequences of the validated mRNAs and lncRNAs.xlsx]

## Sheet: Sheet1
Primers	Primers sequences (5'to 3')
GAPDH-F	TGCACCACCAACTGCTTAGC
GAPDH-R	GGCATGGACTGTGGTCATGAG
GNG12-F	TCCCTGTGTCTTTCTTCTC
GNG12-R	TAGCCTATGTGCCTCTTG
MEG3-F	TGGCATAGAGGAGGTGAT
MEG3-R	AGGTGAGGAAGGAAGACA
NEAT1-F	AGTGTGAGTCCTAGCATTG
NEAT1-R	GAACTTCCTCCTCCTAAGC
MST1L-F	GAGCCTGGAAATGGTTGA
MST1L-R	AAGTTCTCCTCCAGTTGTG
RAB5A-F	CGGTAACGAGTCCATTGTAG
RAB5A-R	CCTTGATGAGTGCTGTATCC
GCN1-F	AAGGGTAGGAAAGTCTGGTTA
GCN1-R	ATTGAGAATCGAACCTGTTATCA
ZEB2-AS1-F	CTGGATAGCAAAGGACACC
ZEB2-AS1-R	GTTTCTTCGCTTCCACCT
HAS3-F	CCCAAAGTGAACTCTCAAATC
HAS3-R	AGCAAGAACCTTAGGATGTAG
MMP15-F	GGCACCTTACTTGACCATT
MMP15-R	CCAAGCCAGAGGATGATG
FN1-F	CACTGGCTCTTCACTAATCA
FN1-R	GTTGAGTTCTGTGCTGCTA
GLO1-F	GACCCAGAGTTACCACAATG
GLO1-R	CAGTAGCCATCAGGATCTTG
RGS4-F	GAAATGCTAACCTGTGGAAAG
RGS4-R	GCTCCTTAGAATAGTGCTCAA
SUOX-F	TGTAAGGCTGTGGATGATG
SUOX-R	GACATAGACATGGACACGAT
SEMA3A-F	TCACAATAAGAGCGGTATGG
SEMA3A-R	TTCACACCTCTCCTCCTT
Title：Expression of long noncoding RNAs in the ovarian granulosa cells of women with diminished ovarian reserve using high-throughput sequencing
Journal: Journal of Ovarian Research
Authors:Li Dong, Xin Xin, Hsun-Ming Chang, Peter C.K. Leung, Chen Yu, Fang Lian and Haicui Wu
Correspondence: Fang Lian: lianfangbangong@163.com; Haicui Wu: haicui_w@163.com. Affiliated Hospital of Shandong University of Traditional Chinese Medicine, Jinan 250014, China
